# Supplementary material for: GLADIATOR: a global approach for elucidating disease modules
Source: Genome Med. 2017 May 26;9:48. doi: 10.1186/s13073-017-0435-z (PMC5446740; doi:10.1186/s13073-017-0435-z)
Supplement: Supplementary file 1 — GLADIATOR performance under different parameter configurations. (XLSX 10 kb) [file 13073_2017_435_MOESM1_ESM.xlsx]

## Sheet: Sheet1
Objective value	Enrichment vs. 'BeFree'	Enrichment vs. 'Curated'	Enrichment vs. 'Literature'	Tmax	Tmin	Alpha	Steps
287.08	0	7.0834e-74	0	3	1e-25	0.995	200
286.832	0	1.4277e-71	0	4	1e-25	0.995	200
293.317	0	1.28081e-72	0	4.5	1e-25	0.995	200
288.762	0	7.95969e-72	0	4.75	1e-25	0.995	200
290.446	0	5.89042e-71	0	4.9	1e-25	0.995	200
290.318	0	9.76356e-78	0	5.1	1e-25	0.995	200
319.28	0	7.08717e-85	0	5	1e-10	0.995	200
302.324	0	3.22083e-89	0	5	1e-15	0.995	200
296.022	0	6.54247e-83	0	5	1e-20	0.995	200
293.913	0	1.95477e-82	0	5	1e-22	0.995	200
460.779	6.87589e-108	1.67896e-26	8.64626e-118	5	1e-25	0.9	200
398.37	7.35138e-191	1.81363e-49	7.92492e-208	5	1e-25	0.95	200
308.91	0	1.68621e-73	0	5	1e-25	0.99	200
300.939	1.126470e-321	9.46983e-81	0	5	1e-25	0.991	200
301.2	1.14994e-307	4.6832e-68	0	5	1e-25	0.994	200
308.322	0	3.06812e-63	0	5	1e-25	0.995	100
300.455	1.01161e-303	8.20573e-68	0	5	1e-25	0.995	150
296.617	0	2.75128e-84	0	5	1e-25	0.995	220
294.86	0	4.7113e-69	0	5	1e-25	0.995	280
292.042	0	2.60949e-76	0	5	1e-25	0.995	300
339.276	0	3.7582e-74	0	5	1e-25	0.995	50
296.455	4.1916e-297	9.27044e-61	8.921911e-315	5	1e-25	0.999	200
290.025	0	8.89234e-84	0	5	1e-28	0.995	200
289.031	0	1.33683e-83	0	5	1e-30	0.995	200
290.969	2.84702e-283	2.73024e-65	0	5.25	1e-25	0.995	200
292.49	0	1.73712e-76	0	5.5	1e-25	0.995	200
298.446	0	3.30076e-72	0	6	1e-25	0.995	200
