# Supplementary material for: GLADIATOR: a global approach for elucidating disease modules
Source: Genome Med. 2017 May 26;9:48. doi: 10.1186/s13073-017-0435-z (PMC5446740; doi:10.1186/s13073-017-0435-z)
Supplement: Supplementary file 2 — GLADIATOR performance under different random seeds. (XLSX 11 kb) [file 13073_2017_435_MOESM2_ESM.xlsx]

## Sheet: Sheet1
Objective value	Enrichment vs. 'BeFree'	Enrichment vs. 'Curated'	Enrichment vs. 'Literature'	Random seed
297.265	1.76355e-288	1.07666e-61	2.173889e-322	1
291.33	0	2.76614e-74	0	10
290.696	0	1.00435e-63	0	100
287.534	0	3.46851e-71	0	101
288.729	0	1.18992e-69	0	1010
297.828	4.940656e-324	5.02762e-65	0	2
289.703	0	7.54323e-82	0	20
289.613	3.08219e-305	7.98904e-73	0	A
295.944	0	2.22787e-69	0	B
296.983	0	1.07068e-72	0	BN
293.165	1.93199e-291	1.82365e-70	0	C
293.723	0	3.39391e-75	0	Di
293.057	7.2842e-297	1.43035e-68	0	Disease
291.514	0	4.8708e-83	0	Diseases
299.161	0	1.08106e-78	0	F
294.714	2.564608e-311	2.15242e-60	0	GL
292.747	8.597335e-319	8.15103e-58	0	GLADIATOR
290.505	0	3.87533e-65	0	Gladiator
300.399	0	3.08476e-68	0	M
298.49	4.940656e-324	3.47791e-85	0	MS
288.734	4.352669e-319	1.5742e-74	0	NN
296.507	9.328603e-317	1.03853e-60	0	RAND
293.087	0	2.11313e-75	0	RANDOM
295.368	6.93359e-289	1.77098e-68	0	RANDOM_SEED
301.275	0	7.89272e-72	0	Rand
296.437	0	2.90387e-62	0	RandSeed
297.351	0	4.80945e-74	0	Random
291.133	0	7.47481e-73	0	RandomSeed
295.582	7.18162e-303	4.40287e-60	0	SEED
290.211	0	1.75406e-74	0	SM
296.617	0	2.27577e-81	0	Seed
297.566	0	5.78032e-72	0	Y
292.935	0	6.71519e-69	0	YS
297.19	5.400751e-315	3.31404e-65	0	YSG
291.881	1.82908e-303	6.85462e-61	0	disease
296.925	0	1.3176e-75	0	diseases
296.633	0	8.78213e-72	0	gladiator
289.263	1.31556e-306	2.78097e-76	0	rand
293.734	0	4.11686e-76	0	randomseed
291.544	0	8.18528e-76	0	seed
