# Supplementary material for: GLADIATOR: a global approach for elucidating disease modules
Source: Genome Med. 2017 May 26;9:48. doi: 10.1186/s13073-017-0435-z (PMC5446740; doi:10.1186/s13073-017-0435-z)
Supplement: Supplementary file 5 — Disease modules predicted by GLADIATOR algorithm. (XLSX 93 kb) [file 13073_2017_435_MOESM5_ESM.xlsx]

## Sheet: TableS1_PredictedModulesWithNam
Disease names	Modules predicted by GLADIATOR (ModulesPS,entrez IDs)	Seed proteins (SeedPS)	ModulesPS with names
congenital abnormalities	10083, 10142, 1050, 10564, 10683, 1161, 124590, 1277, 1278, 1280, 1281, 1293, 1294, 1299, 1308, 1387, 1482, 1499, 1584, 1641, 1643, 1660, 1717, 1736, 1738, 1778, 1785, 1786, 182, 1824, 1829, 1832, 190, 1956, 1959, 2022, 2033, 2068, 207, 2071, 2072, 2073, 2074, 2138, 2200, 2253, 2254, 2260, 2261, 2263, 22948, 22954, 23111, 2316, 23314, 2332, 23414, 2353, 238, 242, 25, 2516, 2534, 25861, 2617, 2626…	10083, 10142, 10564, 10683, 1161, 124590, 1277, 1278, 1281, 1293, 1294, 1308, 1387, 1482, 1584, 1641, 1643, 1717, 1736, 1778, 1785, 1786, 182, 1824, 1829, 1832, 190, 1959, 2022, 2033, 2068, 207, 2071, 2072, 2073, 2074, 2138, 2200, 2253, 2254, 2260, 2261, 2263, 22948, 22954, 23111, 2316, 23314, 2332, 23414, 242, 2516, 25861, 2617, 2626, 26353, 2668, 268, 269, 27019, 2705, 2736, 2737, 3084, 3236, 3…	10083 (), 10142 (AKAP9), 1050 (), 10564 (ARFGEF2), 10683 (), 1161 (), 124590 (), 1277 (COL1A1), 1278 (COL1A2), 1280 (COL2A1), 1281 (COL3A1), 1293 (COL6A3), 1294 (COL7A1), 1299 (COL9A3), 1308 (), 1387 (CREBBP), 1482 (), 1499 (CTNNB1), 1584 (), 1641 (DCX), 1643 (DDB2), 1660 (), 1717 (), 1736 (DKC1), 1738 (), 1778 (DYNC1H1), 1785 (DNM2), 1786 (DNMT1), 182 (JAG1), 1824 (DSC2), 1829 (DSG2), 1832 (DSP)…
metabolic syndrome x	10094, 1050, 1071, 2130, 2547, 3172, 335, 338, 3990, 4023, 4036, 5347, 5406, 5451, 5663, 65264, 6667, 6670, 7025, 811, 9709	1071, 3990, 4023	10094 (ARPC3), 1050 (), 1071 (), 2130 (EWSR1), 2547 (), 3172 (), 335 (APOA1), 338 (APOB), 3990 (LIPC), 4023 (), 4036 (LRP2), 5347 (PLK1), 5406 (PNLIP), 5451 (POU2F1), 5663 (PSEN1), 65264 (), 6667 (SP1), 6670 (SP3), 7025 (NR2F1), 811 (CALR), 9709 (HERPUD1)
peroxisomal disorders	1892, 215, 25, 2885, 3030, 387082, 51, 5189, 5190, 5191, 5192, 5193, 5194, 5195, 5264, 55670, 5781, 5824, 5828, 5830, 6647, 84062, 847, 8504, 9409	215, 51, 5189, 5190, 5191, 5192, 5193, 5194, 5195, 5264, 55670, 5824, 5828, 5830, 847, 8504, 9409	1892 (ECHS1), 215 (), 25 (ABL1), 2885 (GRB2), 3030 (HADHA), 387082 (), 51 (ACOX1), 5189 (), 5190 (), 5191 (), 5192 (), 5193 (), 5194 (), 5195 (PEX14), 5264 (), 55670 (), 5781 (PTPN11), 5824 (), 5828 (PEX2), 5830 (PEX5), 6647 (SOD1), 84062 (), 847 (CAT), 8504 (), 9409 ()
sleep disorders	100131997, 10565, 10617, 1191, 1272, 138428, 1408, 1453, 150209, 1804, 222484, 2258, 22883, 23410, 26523, 2804, 283337, 28987, 29777, 29994, 3198, 348, 351, 3897, 4045, 4099, 4340, 4350, 4673, 4685, 494514, 4978, 5034, 51202, 54478, 55036, 55599, 55803, 55843, 5590, 5607, 5621, 57179, 57498, 57553, 57732, 57787, 5786, 5789, 5791, 5802, 5818, 6171, 65062, 6622, 6835, 7745, 79005, 79033, 80150, 816…	1453, 8864	100131997 (), 10565 (ARFGEF1), 10617 (), 1191 (CLU), 1272 (), 138428 (), 1408 (), 1453 (CSNK1D), 150209 (), 1804 (DPP6), 222484 (LNX2), 2258 (FGF13), 22883 (CLSTN1), 23410 (SIRT3), 26523 (EIF2C1), 2804 (GOLGB1), 283337 (), 28987 (), 29777 (), 29994 (BAZ2B), 3198 (), 348 (APOE), 351 (app), 3897 (L1CAM), 4045 (LSAMP), 4099 (), 4340 (MOG), 4350 (MPG), 4673 (NAP1L1), 4685 (NCAM2), 494514 (), 4978 (OP…
keratosis	1147, 1832, 2312, 2353, 2885, 324, 3265, 3848, 3858, 3860, 4014, 4088, 4193, 4790, 488, 5295, 5728, 6667, 6772, 6774, 7020, 7124, 7133, 7428	1832, 2312, 3848, 4014	1147 (CHUK), 1832 (DSP), 2312 (), 2353 (Fos), 2885 (GRB2), 324 (APC), 3265 (), 3848 (), 3858 (), 3860 (KRT13), 4014 (), 4088 (SMAD3), 4193 (), 4790 (NFKB1), 488 (ATP2A2), 5295 (PIK3R1), 5728 (PTEN), 6667 (SP1), 6772 (STAT1), 6774 (STAT3), 7020 (TFAP2A), 7124 (TNF), 7133 (), 7428 ()
epilepsy	10399, 2316, 2554, 2562, 2566, 5566, 5578, 5579, 5583, 7316, 846	2554, 2562, 2566	10399 (GNB2L1), 2316 (FLNA), 2554 (), 2562 (GABRB3), 2566 (), 5566 (PRKACA), 5578 (PRKCA), 5579 (PRKCB), 5583 (PRKCH), 7316 (UBC), 846 ()
dysostoses	1387, 1660, 2033, 2254, 2260, 2261, 2263, 2737, 4313, 4488, 5295, 5727, 6452, 6654, 6772, 6777, 7291, 7846, 860, 9401	1387, 2033, 2254, 2260, 2263, 2737, 7291, 9401	1387 (CREBBP), 1660 (), 2033 (EP300), 2254 (), 2260 (FGFR1), 2261 (FGFR3), 2263 (), 2737 (GLI3), 4313 (MMP2), 4488 (), 5295 (PIK3R1), 5727 (PTCH1), 6452 (SH3BP2), 6654 (SOS1), 6772 (STAT1), 6777 (STAT5B), 7291 (TWIST1), 7846 (TUBA1A), 860 (), 9401 ()
central nervous system diseases	10133, 10228, 1029, 10399, 10452, 11277, 11315, 1191, 120892, 1282, 1387, 1495, 1499, 1639, 1655, 1660, 1804, 1822, 1861, 1981, 2033, 2099, 215, 2260, 22920, 23064, 2316, 23345, 23435, 238, 2521, 2534, 2548, 2554, 2562, 2563, 2566, 2580, 2581, 25814, 26058, 2629, 2670, 2690, 2717, 2720, 27429, 2760, 2778, 2885, 2896, 2934, 29978, 3064, 3073, 3074, 3106, 3107, 3184, 3198, 324, 3242, 3265, 3309, 34…	10133, 10228, 10452, 11277, 11315, 1191, 120892, 1282, 1495, 1639, 1804, 1822, 1861, 1981, 215, 22920, 23064, 23345, 23435, 2521, 2548, 2554, 2562, 2563, 2566, 2580, 2581, 25814, 26058, 2629, 2670, 2717, 2720, 27429, 2760, 2778, 2896, 2934, 29978, 3064, 3073, 3074, 3184, 3198, 3242, 348, 351, 367, 3708, 374291, 3897, 4035, 410, 411, 4137, 427, 4287, 4535, 4536, 4541, 472, 4723, 4724, 4728, 4744, …	10133 (OPTN), 10228 (STX6), 1029 (), 10399 (GNB2L1), 10452 (TOMM40), 11277 (), 11315 (), 1191 (CLU), 120892 (), 1282 (COL4A1), 1387 (CREBBP), 1495 (CTNNA1), 1499 (CTNNB1), 1639 (DCTN1), 1655 (DDX5), 1660 (), 1804 (DPP6), 1822 (ATN1), 1861 (TOR1A), 1981 (EIF4G1), 2033 (EP300), 2099 (ESR1), 215 (), 2260 (FGFR1), 22920 (KIFAP3), 23064 (SETX), 2316 (FLNA), 23345 (SYNE1), 23435 (TARDBP), 238 (ALK), 25…
hypopigmentation	11234, 1660, 2033, 2353, 25, 26258, 2885, 388552, 5195, 5295, 5578, 5579, 5594, 5781, 6667, 6714, 6772, 6777, 7020, 79803, 84062, 84343, 8546	11234, 26258, 388552, 79803, 84062, 84343, 8546	11234 (HPS5), 1660 (), 2033 (EP300), 2353 (Fos), 25 (ABL1), 26258 (PLDN), 2885 (GRB2), 388552 (), 5195 (PEX14), 5295 (PIK3R1), 5578 (PRKCA), 5579 (PRKCB), 5594 (MAPK1), 5781 (PTPN11), 6667 (SP1), 6714 (SRC), 6772 (STAT1), 6777 (STAT5B), 7020 (TFAP2A), 79803 (HPS6), 84062 (), 84343 (HPS3), 8546 (AP3B1)
tauopathies	10228, 10452, 1191, 1509, 1639, 1778, 2534, 2670, 27429, 333, 335, 341, 348, 351, 4137, 4744, 4747, 4763, 4854, 4905, 5071, 5134, 5663, 5664, 5764, 6197, 65018, 6622, 7276, 7316, 7345, 9570, 9627	10452, 1191, 348, 351, 4137, 5071, 5663, 5664, 9627	10228 (STX6), 10452 (TOMM40), 1191 (CLU), 1509 (), 1639 (DCTN1), 1778 (DYNC1H1), 2534 (FYN), 2670 (GFAP), 27429 (HTRA2), 333 (APLP1), 335 (APOA1), 341 (APOC1), 348 (APOE), 351 (app), 4137 (), 4744 (), 4747 (NEFL), 4763 (NF1), 4854 (), 4905 (NSF), 5071 (), 5134 (), 5663 (PSEN1), 5664 (PSEN2), 5764 (PTN), 6197 (RPS6KA3), 65018 (PINK1), 6622 (SNCA), 7276 (TTR), 7316 (UBC), 7345 (UCHL1), 9570 (), 962…
bone diseases, metabolic	1277, 1282, 1398, 22918, 4313, 4318, 5155, 633, 7057, 823	1277, 22918	1277 (COL1A1), 1282 (COL4A1), 1398 (CRK), 22918 (), 4313 (MMP2), 4318 (), 5155 (PDGFB), 633 (BGN), 7057 (THBS1), 823 (CAPN1)
osteoporosis	1277, 1398, 22918, 4041, 4313, 4318, 4982, 633, 7057, 823, 8312, 8600	1277, 22918	1277 (COL1A1), 1398 (CRK), 22918 (), 4041 (), 4313 (MMP2), 4318 (), 4982 (), 633 (BGN), 7057 (THBS1), 823 (CAPN1), 8312 (), 8600 ()
lipidoses	1398, 1460, 1509, 25, 2534, 2581, 2629, 2639, 2690, 2717, 2720, 2760, 2885, 3039, 3040, 3073, 3074, 348, 351, 3949, 4035, 410, 411, 4137, 427, 5451, 5476, 5566, 5594, 5621, 5660, 5663, 6609, 6667, 7038, 7415, 7546, 920	1509, 2581, 2629, 2717, 2720, 2760, 3073, 3074, 410, 411, 427, 5476, 5660, 6609	1398 (CRK), 1460 (), 1509 (), 25 (ABL1), 2534 (FYN), 2581 (GALC), 2629 (), 2639 (GCDH), 2690 (), 2717 (), 2720 (GLB1), 2760 (GM2A), 2885 (GRB2), 3039 (HBA2), 3040 (HBA2), 3073 (), 3074 (HEXB), 348 (APOE), 351 (app), 3949 (LDLR), 4035 (LRP1), 410 (), 411 (), 4137 (), 427 (ASAH1), 5451 (POU2F1), 5476 (CTSA), 5566 (PRKACA), 5594 (MAPK1), 5621 (PRNP), 5660 (PSAP), 5663 (PSEN1), 6609 (SMPD1), 6667 (SP…
autoimmune diseases of the nervous system	10606, 10919, 1234, 1460, 1476, 1786, 1997, 2114, 2213, 23, 23468, 23513, 2617, 3106, 3107, 3135, 3315, 3559, 3560, 3574, 3575, 3813, 3899, 3958, 3991, 4744, 4803, 4914, 54539, 55699, 5573, 55737, 5583, 5594, 5621, 5696, 5747, 6197, 639, 64332, 64780, 65125, 6606, 677, 6774, 6891, 7054, 7088, 7132, 7175, 7314, 7581, 7916, 7917, 805, 81876, 84617, 8741, 8870, 9530, 9990	10919, 1786, 3106, 3107, 3559, 3575, 5594, 5747, 64332, 65125, 677, 6774, 6891, 7132, 7916	10606 (PAICS), 10919 (EHMT2), 1234 (), 1460 (), 1476 (CSTB), 1786 (DNMT1), 1997 (ELF1), 2114 (ETS2), 2213 (), 23 (ABCF1), 23468 (CBX5), 23513 (), 2617 (GARS), 3106 (HLA-B), 3107 (HLA-C), 3135 (HLA-G), 3315 (HSPB1), 3559 (), 3560 (), 3574 (IL7), 3575 (), 3813 (), 3899 (AFF3), 3958 (), 3991 (), 4744 (), 4803 (), 4914 (NTRK1), 54539 (NDUFB11), 55699 (), 5573 (PRKAR1A), 55737 (VPS35), 5583 (PRKCH), 5…
arteriosclerosis	1398, 2099, 23293, 2547, 4023, 4036, 4087, 4088, 4089, 4205, 4869, 5347, 54984, 5663, 5925, 65264, 6667, 6714, 7015	23293, 4205, 54984, 7015	1398 (CRK), 2099 (ESR1), 23293 (SMG6), 2547 (), 4023 (), 4036 (LRP2), 4087 (SMAD2), 4088 (SMAD3), 4089 (SMAD4), 4205 (), 4869 (NPM1), 5347 (PLK1), 54984 (), 5663 (PSEN1), 5925 (RB1), 65264 (), 6667 (SP1), 6714 (SRC), 7015 ()
asthma	1017, 324, 3717, 4088, 4855, 5594, 672	1017, 4088, 4855	1017 (CDK2), 324 (APC), 3717 (JAK2), 4088 (SMAD3), 4855 (), 5594 (MAPK1), 672 (BRCA1)
spastic paraplegia, hereditary	10399, 23111, 2885, 3329, 387082, 4609, 4691, 5894, 65125, 7534, 7846, 8517	23111	10399 (GNB2L1), 23111 (), 2885 (GRB2), 3329 (HSPD1), 387082 (), 4609 (MYC), 4691 (NCL), 5894 (RAF1), 65125 (WNK1), 7534 (YWHAZ), 7846 (TUBA1A), 8517 (IKBKG)
spinocerebellar degenerations	5764, 773, 785	773, 785	5764 (PTN), 773 (CACNA1A), 785 (CACNB4)
cerebellar ataxia	2782, 6857, 7216, 773, 782, 785	773, 785	2782 (GNB1), 6857 (SYT1), 7216 (TRO), 773 (CACNA1A), 782 (), 785 (CACNB4)
heart defects, congenital	10492, 182, 1824, 1829, 1832, 1837, 2033, 2260, 2316, 2690, 2885, 3643, 3728, 3759, 3845, 4086, 4093, 4853, 5092, 5294, 5295, 5318, 5566, 5579, 5663, 5664, 5921, 6331, 6521, 6640, 6654, 6714, 6777, 70, 7414, 775, 80271, 823, 84062, 84441, 88	1824, 1829, 1832, 3728, 5318	10492 (SYNCRIP), 182 (JAG1), 1824 (DSC2), 1829 (DSG2), 1832 (DSP), 1837 (DTNA), 2033 (EP300), 2260 (FGFR1), 2316 (FLNA), 2690 (), 2885 (GRB2), 3643 (INSR), 3728 (JUP), 3759 (), 3845 (KRAS), 4086 (), 4093 (), 4853 (NOTCH2), 5092 (), 5294 (), 5295 (PIK3R1), 5318 (PKP2), 5566 (PRKACA), 5579 (PRKCB), 5663 (PSEN1), 5664 (PSEN2), 5921 (RASA1), 6331 (), 6521 (), 6640 (SNTA1), 6654 (SOS1), 6714 (SRC), 67…
breast diseases	10111, 1019, 10728, 10758, 11200, 1499, 1586, 1736, 2033, 207, 208, 2099, 2289, 2547, 324, 3265, 3309, 3480, 3630, 3654, 3858, 3981, 4089, 4155, 4214, 4683, 4691, 4790, 4869, 5290, 5347, 5521, 5566, 5728, 5888, 5889, 5892, 595, 641, 64421, 6446, 6636, 672, 6748, 675, 7015, 7517, 79728, 80205, 80789, 823, 83990, 84172, 8600, 8660, 867, 9479	11200, 207, 208, 2099, 4214, 4683, 5290, 5888, 5889, 5892, 595, 672, 675, 7015, 7517, 79728, 80205, 83990	10111 (RAD50), 1019 (Cdk4), 10728 (PTGES3), 10758 (), 11200 (), 1499 (CTNNB1), 1586 (CYP17A1), 1736 (DKC1), 2033 (EP300), 207 (AKT1), 208 (AKT2), 2099 (ESR1), 2289 (FKBP5), 2547 (), 324 (APC), 3265 (), 3309 (HSPA5), 3480 (IGF1R), 3630 (), 3654 (), 3858 (), 3981 (LIG4), 4089 (SMAD4), 4155 (MBP), 4214 (), 4683 (), 4691 (NCL), 4790 (NFKB1), 4869 (NPM1), 5290 (PIK3CA), 5347 (PLK1), 5521 (PPP2R2B), 55…
brain diseases, metabolic	1026, 1029, 1471, 1476, 1717, 1738, 1956, 25, 2534, 2548, 2581, 2629, 2639, 2653, 2670, 27034, 2717, 2720, 2731, 275, 2760, 3073, 3074, 3304, 3329, 34, 351, 36, 4005, 410, 411, 4209, 4214, 427, 4342, 435, 445, 4609, 4697, 4758, 5476, 55588, 5566, 5578, 5579, 5583, 5660, 5663, 5664, 5894, 6093, 6188, 64400, 6517, 6609, 6667, 6714, 6772, 6908, 7020, 720, 7316, 7534, 816, 8241, 9131, 9260, 9670	2548, 2581, 2629, 2717, 2720, 2760, 3073, 3074, 410, 411, 427, 4758, 5476, 5660, 6609	1026 (CDKN1A), 1029 (), 1471 (CST3), 1476 (CSTB), 1717 (), 1738 (), 1956 (EGFR), 25 (ABL1), 2534 (FYN), 2548 (), 2581 (GALC), 2629 (), 2639 (GCDH), 2653 (), 2670 (GFAP), 27034 (), 2717 (), 2720 (GLB1), 2731 (), 275 (AMT), 2760 (GM2A), 3073 (), 3074 (HEXB), 3304 (HSPA1A), 3329 (HSPD1), 34 (), 351 (app), 36 (ACADSB), 4005 (LMO2), 410 (), 411 (), 4209 (MEF2D), 4214 (), 427 (ASAH1), 4342 (), 435 (asl…
macular degeneration	10877, 25, 2885, 3075, 3078, 3426, 629, 717, 718, 81494, 998	10877, 3075, 3078, 3426, 629, 717, 718, 81494	10877 (), 25 (ABL1), 2885 (GRB2), 3075 (CFH), 3078 (), 3426 (), 629 (CFB), 717 (C2), 718 (C3), 81494 (), 998 (CDC42)
liver diseases	1017, 1029, 1050, 1147, 1387, 1956, 2057, 2099, 25, 2623, 3172, 3305, 3312, 338, 3480, 3674, 4004, 4005, 4087, 4088, 4092, 472, 4790, 4869, 4928, 5190, 5192, 5193, 5195, 5451, 5566, 55670, 5824, 5828, 5830, 5966, 6667, 672, 6774, 6929, 7185, 8312, 8504, 9409	5190, 5192, 5193, 5195, 55670, 5824, 5828, 5830, 8504, 9409	1017 (CDK2), 1029 (), 1050 (), 1147 (CHUK), 1387 (CREBBP), 1956 (EGFR), 2057 (EPOR), 2099 (ESR1), 25 (ABL1), 2623 (), 3172 (), 3305 (), 3312 (HSPA8), 338 (APOB), 3480 (IGF1R), 3674 (), 4004 (LMO1), 4005 (LMO2), 4087 (SMAD2), 4088 (SMAD3), 4092 (), 472 (ATM), 4790 (NFKB1), 4869 (NPM1), 4928 (NUP98), 5190 (), 5192 (), 5193 (), 5195 (PEX14), 5451 (POU2F1), 5566 (PRKACA), 55670 (), 5824 (), 5828 (PEX…
congenital disorders of glycosylation	10466, 1660, 25839, 324, 83548, 84342, 91949, 9382	10466, 25839, 84342, 91949, 9382	10466 (), 1660 (), 25839 (), 324 (APC), 83548 (), 84342 (), 91949 (COG7), 9382 (COG1)
brain diseases, metabolic, inborn	25, 2548, 2581, 2629, 2690, 2717, 2720, 2760, 2885, 3073, 3074, 3329, 351, 410, 411, 427, 4609, 4758, 5451, 5476, 5578, 5579, 5583, 5660, 5663, 5894, 6609, 6667, 6714, 6772, 7020, 7534	2548, 2581, 2629, 2717, 2720, 2760, 3073, 3074, 410, 411, 427, 4758, 5476, 5660, 6609	25 (ABL1), 2548 (), 2581 (GALC), 2629 (), 2690 (), 2717 (), 2720 (GLB1), 2760 (GM2A), 2885 (GRB2), 3073 (), 3074 (HEXB), 3329 (HSPD1), 351 (app), 410 (), 411 (), 427 (ASAH1), 4609 (MYC), 4758 (NEU1), 5451 (POU2F1), 5476 (CTSA), 5578 (PRKCA), 5579 (PRKCB), 5583 (PRKCH), 5660 (PSAP), 5663 (PSEN1), 5894 (RAF1), 6609 (SMPD1), 6667 (SP1), 6714 (SRC), 6772 (STAT1), 7020 (TFAP2A), 7534 (YWHAZ)
dwarfism	1387, 2033, 2254, 2260, 25, 2688, 2690, 2885, 3643, 4313, 5295, 5451, 5594, 5781, 6452, 6654, 6667, 6714, 6772, 6777, 7046, 7316	2688, 2690, 6777	1387 (CREBBP), 2033 (EP300), 2254 (), 2260 (FGFR1), 25 (ABL1), 2688 (GH1), 2690 (), 2885 (GRB2), 3643 (INSR), 4313 (MMP2), 5295 (PIK3R1), 5451 (POU2F1), 5594 (MAPK1), 5781 (PTPN11), 6452 (SH3BP2), 6654 (SOS1), 6667 (SP1), 6714 (SRC), 6772 (STAT1), 6777 (STAT5B), 7046 (TGFBR1), 7316 (UBC)
muscular diseases	10399, 1398, 1655, 1756, 1956, 207, 2316, 2318, 23345, 25, 2534, 2885, 3106, 3329, 3643, 367, 387082, 4088, 4089, 4311, 4313, 4609, 4691, 4703, 4790, 5213, 5578, 5582, 5781, 58, 5894, 6187, 633, 6442, 6443, 6444, 6445, 65125, 6667, 6714, 7138, 7157, 7170, 7273, 7534, 825, 8291, 8557, 859, 9499, 998	1756, 2318, 4703, 5213, 58, 6442, 6443, 6444, 6445, 7138, 7170, 7273, 825, 8291, 8557, 859, 9499	10399 (GNB2L1), 1398 (CRK), 1655 (DDX5), 1756 (DMD), 1956 (EGFR), 207 (AKT1), 2316 (FLNA), 2318 (), 23345 (SYNE1), 25 (ABL1), 2534 (FYN), 2885 (GRB2), 3106 (HLA-B), 3329 (HSPD1), 3643 (INSR), 367 (AR), 387082 (), 4088 (SMAD3), 4089 (SMAD4), 4311 (), 4313 (MMP2), 4609 (MYC), 4691 (NCL), 4703 (NEB), 4790 (NFKB1), 5213 (PFKM), 5578 (PRKCA), 5582 (), 5781 (PTPN11), 58 (ACTA1), 5894 (RAF1), 6187 (), 6…
rheumatic diseases	10213, 10291, 1030, 10563, 1059, 10788, 10914, 10961, 11017, 11104, 11105, 11140, 11198, 113457, 114792, 117159, 120379, 123722, 125058, 125115, 131377, 1329, 1387, 1418, 147687, 148022, 149428, 149950, 150684, 151254, 153328, 162972, 166, 167826, 1725, 1838, 1891, 1962, 1984, 199223, 203228, 22826, 22907, 2308, 23291, 23493, 23500, 23524, 2521, 256281, 257629, 25778, 266697, 27336, 2734, 2806, 2…	167826, 3309, 3559, 5966, 6446, 6775, 7128, 7185, 90355, 958	10213 (), 10291 (SF3A1), 1030 (), 10563 (), 1059 (), 10788 (), 10914 (PAPOLA), 10961 (ERP29), 11017 (SNRNP27), 11104 (KATNA1), 11105 (), 11140 (CDC37), 11198 (SUPT16H), 113457 (), 114792 (), 117159 (), 120379 (), 123722 (), 125058 (), 125115 (), 131377 (KBTBD5), 1329 (COX5B), 1387 (CREBBP), 1418 (), 147687 (), 148022 (), 149428 (), 149950 (), 150684 (COMMD1), 151254 (), 153328 (), 162972 (ZNF550)…
metabolic diseases	10020, 10111, 10128, 10133, 1017, 10239, 10253, 1029, 1050, 1071, 11200, 11234, 11321, 1161, 1201, 1340, 1355, 1387, 1398, 1471, 1499, 1508, 1509, 1593, 1629, 1639, 1643, 1655, 1738, 189, 19, 1956, 2033, 2068, 207, 2071, 2072, 2073, 2074, 2099, 2108, 2109, 2110, 2113, 212, 2130, 215, 2175, 2176, 2177, 2178, 2187, 2189, 2243, 23064, 2316, 23435, 23479, 2353, 238, 25, 2521, 2547, 2548, 255738, 2581…	10020, 10111, 10128, 10133, 10239, 10253, 1029, 1071, 11200, 11234, 11321, 1161, 1201, 1340, 1355, 1471, 1509, 1593, 1629, 1639, 1643, 1738, 189, 19, 2068, 2071, 2072, 2073, 2074, 2108, 2109, 2110, 2113, 212, 215, 2175, 2176, 2177, 2178, 2187, 2189, 2243, 23064, 23435, 23479, 2521, 2548, 255738, 2581, 2588, 25949, 26119, 26191, 26258, 2629, 2639, 2653, 2670, 27034, 2717, 2720, 2731, 275, 2760, 27…	10020 (GNE), 10111 (RAD50), 10128 (LRPPRC), 10133 (OPTN), 1017 (CDK2), 10239 (AP3S2), 10253 (), 1029 (), 1050 (), 1071 (), 11200 (), 11234 (HPS5), 11321 (GPN1), 1161 (), 1201 (), 1340 (COX6B1), 1355 (COX15), 1387 (CREBBP), 1398 (CRK), 1471 (CST3), 1499 (CTNNB1), 1508 (CTSB), 1509 (), 1593 (CYP27A1), 1629 (), 1639 (DCTN1), 1643 (DDB2), 1655 (DDX5), 1738 (), 189 (), 19 (ABCA1), 1956 (EGFR), 2033 (E…
cardiomegaly	1017, 11155, 1499, 1756, 1837, 1956, 2035, 2885, 4088, 4869, 5566, 5663, 5664, 5925, 596, 6667, 6670, 6714, 70, 7273, 7414, 823, 8557, 88, 9709	11155, 1756, 70, 7273, 7414, 8557, 88	1017 (CDK2), 11155 (LDB3), 1499 (CTNNB1), 1756 (DMD), 1837 (DTNA), 1956 (EGFR), 2035 (EPB41), 2885 (GRB2), 4088 (SMAD3), 4869 (NPM1), 5566 (PRKACA), 5663 (PSEN1), 5664 (PSEN2), 5925 (RB1), 596 (), 6667 (SP1), 6670 (SP3), 6714 (SRC), 70 (), 7273 (TTN), 7414 (VCL), 823 (CAPN1), 8557 (TCAP), 88 (), 9709 (HERPUD1)
mental retardation, x-linked	10399, 1387, 1660, 2260, 2316, 2353, 24140, 2664, 3251, 3329, 351, 387082, 4609, 51, 5594, 5663, 5764, 5894, 6197, 6611, 6667, 6714, 7020, 7046, 7534, 7846, 847, 8517	24140, 2664, 3251, 6197, 6611	10399 (GNB2L1), 1387 (CREBBP), 1660 (), 2260 (FGFR1), 2316 (FLNA), 2353 (Fos), 24140 (FTSJ1), 2664 (GDI1), 3251 (HPRT1), 3329 (HSPD1), 351 (app), 387082 (), 4609 (MYC), 51 (ACOX1), 5594 (MAPK1), 5663 (PSEN1), 5764 (PTN), 5894 (RAF1), 6197 (RPS6KA3), 6611 (), 6667 (SP1), 6714 (SRC), 7020 (TFAP2A), 7046 (TGFBR1), 7534 (YWHAZ), 7846 (TUBA1A), 847 (CAT), 8517 (IKBKG)
neurologic manifestations	10075, 10083, 10287, 10369, 10574, 124590, 1387, 1639, 1729, 1741, 19, 2033, 2182, 22920, 23064, 2316, 23195, 23345, 23451, 24140, 25861, 25862, 25937, 26047, 2664, 27335, 2898, 2902, 2904, 291, 2975, 3233, 3251, 367, 3706, 4137, 4593, 4647, 472, 4747, 50484, 5080, 53615, 546, 5521, 55775, 5582, 55835, 55841, 5787, 6182, 6197, 64072, 64221, 6449, 6611, 6658, 6663, 6723, 6872, 6908, 7080, 7170, 75…	10075, 10083, 10369, 124590, 1387, 1729, 1741, 2033, 24140, 25861, 2664, 2898, 2902, 2904, 3251, 4137, 4647, 472, 50484, 5080, 546, 5521, 55775, 5582, 6197, 64072, 6611, 6658, 6663, 6872, 6908, 7080, 8243, 8573, 8831, 9126	10075 (HUWE1), 10083 (), 10287 (RGS19), 10369 (), 10574 (CCT7), 124590 (), 1387 (CREBBP), 1639 (DCTN1), 1729 (DIAPH1), 1741 (DLG3), 19 (ABCA1), 2033 (EP300), 2182 (ACSL4), 22920 (KIFAP3), 23064 (SETX), 2316 (FLNA), 23195 (), 23345 (SYNE1), 23451 (), 24140 (FTSJ1), 25861 (), 25862 (), 25937 (WWTR1), 26047 (CNTNAP2), 2664 (GDI1), 27335 (EIF3K), 2898 (), 2902 (GRIN1), 2904 (), 291 (), 2975 (GTF3C1),…
genetic diseases, inborn	10002, 10008, 10075, 10083, 10084, 10094, 10128, 10165, 10210, 1027, 1029, 10397, 10461, 10466, 10479, 10499, 10558, 10577, 10594, 10661, 10683, 10743, 1080, 10804, 10913, 10939, 1103, 11127, 11136, 11141, 11200, 1123, 11234, 1140, 1161, 1201, 124590, 1277, 1278, 1280, 1281, 128178, 1289, 1290, 1291, 1293, 1294, 1298, 1299, 1308, 1311, 1340, 1355, 1371, 1387, 1406, 144165, 1471, 1476, 147912, 149…	10002, 10008, 10075, 10083, 10084, 10128, 10165, 10210, 1027, 1029, 10397, 10461, 10466, 10479, 10558, 10577, 10594, 10661, 10743, 1080, 10804, 10913, 10939, 1103, 11127, 11136, 11141, 11200, 1123, 11234, 1140, 1161, 1201, 124590, 1277, 1278, 1280, 1281, 128178, 1289, 1290, 1291, 1293, 1294, 1308, 1340, 1355, 1371, 1387, 1406, 144165, 1471, 1476, 147912, 1509, 1513, 1536, 1629, 1634, 1636, 1641, …	10002 (), 10008 (), 10075 (HUWE1), 10083 (), 10084 (PQBP1), 10094 (ARPC3), 10128 (LRPPRC), 10165 (SLC25A13), 10210 (TOPORS), 1027 (CDKN1B), 1029 (), 10397 (NDRG1), 10461 (MERTK), 10466 (), 10479 (), 10499 (NCOA2), 10558 (SPTLC1), 10577 (NPC2), 10594 (PRPF8), 10661 (), 10683 (), 10743 (RAI1), 1080 (), 10804 (), 10913 (), 10939 (), 1103 (), 11127 (KIF3A), 11136 (), 11141 (IL1RAPL1), 11200 (), 1123 …
muscular dystrophies	10399, 2010, 207, 2316, 2318, 23345, 2353, 25, 2885, 3329, 3643, 387082, 4311, 4313, 4609, 4691, 5213, 5295, 5578, 5579, 5582, 5781, 5894, 6442, 6443, 6444, 6445, 65125, 6667, 6714, 6772, 7273, 7316, 7534, 825, 8291, 8557, 859, 9499, 998	2318, 5213, 6442, 6443, 6444, 6445, 7273, 825, 8291, 8557, 859, 9499	10399 (GNB2L1), 2010 (), 207 (AKT1), 2316 (FLNA), 2318 (), 23345 (SYNE1), 2353 (Fos), 25 (ABL1), 2885 (GRB2), 3329 (HSPD1), 3643 (INSR), 387082 (), 4311 (), 4313 (MMP2), 4609 (MYC), 4691 (NCL), 5213 (PFKM), 5295 (PIK3R1), 5578 (PRKCA), 5579 (PRKCB), 5582 (), 5781 (PTPN11), 5894 (RAF1), 6442 (), 6443 (SGCB), 6444 (), 6445 (), 65125 (WNK1), 6667 (SP1), 6714 (SRC), 6772 (STAT1), 7273 (TTN), 7316 (UB…
skin diseases	1017, 10318, 10758, 10804, 11074, 11127, 11200, 11234, 1147, 1281, 1289, 1290, 1308, 1387, 1398, 147, 1493, 1643, 1736, 1828, 1832, 2033, 2068, 207, 2071, 2072, 2073, 208, 2099, 2161, 2175, 2261, 2312, 2353, 238, 24144, 242, 25, 26258, 2706, 284119, 2885, 309, 3107, 324, 3265, 3309, 3312, 3558, 3559, 3593, 3595, 3643, 3655, 367, 3691, 3692, 3815, 3848, 3849, 3852, 3853, 3854, 3858, 3860, 3861, 38…	10318, 10758, 10804, 11074, 11127, 11200, 11234, 1281, 1289, 1290, 1308, 147, 1493, 1643, 1736, 1828, 1832, 2068, 207, 2071, 2072, 2073, 208, 2099, 2161, 2175, 2261, 2312, 242, 26258, 2706, 284119, 309, 3558, 3559, 3593, 3595, 3643, 3655, 367, 3691, 3692, 3815, 3848, 3849, 3852, 3853, 3854, 3858, 3860, 3861, 3872, 388552, 388698, 4000, 4014, 404672, 4049, 4214, 4254, 4292, 4436, 4683, 4792, 4843,…	1017 (CDK2), 10318 (TNIP1), 10758 (), 10804 (), 11074 (), 11127 (KIF3A), 11200 (), 11234 (HPS5), 1147 (CHUK), 1281 (COL3A1), 1289 (COL5A1), 1290 (COL5A2), 1308 (), 1387 (CREBBP), 1398 (CRK), 147 (), 1493 (), 1643 (DDB2), 1736 (DKC1), 1828 (), 1832 (DSP), 2033 (EP300), 2068 (ERCC2), 207 (AKT1), 2071 (ERCC3), 2072 (), 2073 (), 208 (AKT2), 2099 (ESR1), 2161 (), 2175 (FANCA), 2261 (FGFR3), 2312 (), 2…
malabsorption syndromes	23308, 29851	23308, 29851	23308 (), 29851 ()
motor neuron disease	10399, 1639, 1655, 22920, 23064, 2316, 23345, 2534, 2885, 367, 387082, 4137, 4609, 4691, 4744, 4747, 5582, 5894, 65125, 6667, 7074, 7157, 7534, 998	22920, 367	10399 (GNB2L1), 1639 (DCTN1), 1655 (DDX5), 22920 (KIFAP3), 23064 (SETX), 2316 (FLNA), 23345 (SYNE1), 2534 (FYN), 2885 (GRB2), 367 (AR), 387082 (), 4137 (), 4609 (MYC), 4691 (NCL), 4744 (), 4747 (NEFL), 5582 (), 5894 (RAF1), 65125 (WNK1), 6667 (SP1), 7074 (), 7157 (TP53), 7534 (YWHAZ), 998 (CDC42)
anemia	1017, 1029, 1387, 1398, 1655, 1956, 2035, 2038, 2099, 2175, 2176, 2177, 2178, 2187, 2189, 2313, 25, 2623, 286, 2885, 324, 3312, 4088, 4683, 4691, 472, 4790, 4869, 5371, 55120, 55215, 5566, 5925, 6521, 6667, 6708, 6710, 6714, 672, 6774, 70, 7132, 7273, 7414, 7428, 823, 8517, 920	2035, 2038, 2175, 2176, 2177, 2178, 2187, 2189, 2623, 286, 4683, 55120, 55215, 6521, 6708, 6710	1017 (CDK2), 1029 (), 1387 (CREBBP), 1398 (CRK), 1655 (DDX5), 1956 (EGFR), 2035 (EPB41), 2038 (), 2099 (ESR1), 2175 (FANCA), 2176 (), 2177 (FANCD2), 2178 (), 2187 (), 2189 (), 2313 (FLI1), 25 (ABL1), 2623 (), 286 (), 2885 (GRB2), 324 (APC), 3312 (HSPA8), 4088 (SMAD3), 4683 (), 4691 (NCL), 472 (ATM), 4790 (NFKB1), 4869 (NPM1), 5371 (PML), 55120 (Fancl), 55215 (), 5566 (PRKACA), 5925 (RB1), 6521 ()…
spinocerebellar ataxias	2782, 5764, 773, 785	773, 785	2782 (GNB1), 5764 (PTN), 773 (CACNA1A), 785 (CACNB4)
multiple sclerosis	1029, 10399, 10452, 10919, 1499, 1655, 1660, 1956, 2099, 25, 2534, 2885, 2934, 3106, 3107, 3118, 3119, 324, 3309, 3315, 3559, 3575, 367, 3708, 387082, 3897, 4089, 4137, 4609, 4744, 4747, 4790, 5582, 5583, 5594, 5621, 5747, 5781, 5894, 5925, 6197, 64332, 65125, 6606, 6622, 6667, 6774, 6891, 7054, 7132, 7157, 801, 8517, 867, 920	10919, 3106, 3107, 3559, 3575, 5594, 5747, 64332, 6774, 6891, 7132	1029 (), 10399 (GNB2L1), 10452 (TOMM40), 10919 (EHMT2), 1499 (CTNNB1), 1655 (DDX5), 1660 (), 1956 (EGFR), 2099 (ESR1), 25 (ABL1), 2534 (FYN), 2885 (GRB2), 2934 (GSN), 3106 (HLA-B), 3107 (HLA-C), 3118 (), 3119 (HLA-DQB1), 324 (APC), 3309 (HSPA5), 3315 (HSPB1), 3559 (), 3575 (), 367 (AR), 3708 (ITPR1), 387082 (), 3897 (L1CAM), 4089 (SMAD4), 4137 (), 4609 (MYC), 4744 (), 4747 (NEFL), 4790 (NFKB1), 5…
proteinuria	126969	126969	126969 (SLC44A3)
death, sudden	1956, 2885, 5159, 5566, 6714, 7015, 859	859	1956 (EGFR), 2885 (GRB2), 5159 (PDGFRB), 5566 (PRKACA), 6714 (SRC), 7015 (), 859 ()
prostatic diseases	1029, 1050, 1398, 2078, 22890, 23780, 2547, 2965, 3172, 324, 3309, 3500, 354, 367, 3817, 4089, 4691, 488, 5460, 55062, 5521, 57178, 5728, 5925, 596, 6041, 64324, 6774, 7015, 7337, 811, 8312, 8576, 861, 867, 898	354, 367, 3817, 5728, 6041, 7337	1029 (), 1050 (), 1398 (CRK), 2078 (ERG), 22890 (ZBTB1), 23780 (APOL2), 2547 (), 2965 (), 3172 (), 324 (APC), 3309 (HSPA5), 3500 (), 354 (KLK3), 367 (AR), 3817 (KLK2), 4089 (SMAD4), 4691 (NCL), 488 (ATP2A2), 5460 (), 55062 (WIPI1), 5521 (PPP2R2B), 57178 (ZMIZ1), 5728 (PTEN), 5925 (RB1), 596 (), 6041 (), 64324 (NSD1), 6774 (STAT3), 7015 (), 7337 (UBE3A), 811 (CALR), 8312 (), 8576 (STK16), 861 (RUN…
ovarian neoplasms	1050, 1499, 1655, 2064, 207, 2516, 3265, 367, 472, 5290, 5728, 5925, 672, 675, 9862, 999	1499, 2064, 207, 5290, 672, 675, 999	1050 (), 1499 (CTNNB1), 1655 (DDX5), 2064 (ERBB2), 207 (AKT1), 2516 (), 3265 (), 367 (AR), 472 (ATM), 5290 (PIK3CA), 5728 (PTEN), 5925 (RB1), 672 (BRCA1), 675 (), 9862 (MED24), 999 (CDH1)
bacterial infections	1017, 10499, 1387, 149233, 1499, 1540, 2033, 207, 238, 3309, 3312, 3717, 4005, 4089, 472, 4790, 5159, 5566, 5771, 5781, 5925, 596, 5979, 64127, 672, 6774, 7128, 7185, 7297, 8517, 8767, 999	1540, 64127, 8517, 8767	1017 (CDK2), 10499 (NCOA2), 1387 (CREBBP), 149233 (), 1499 (CTNNB1), 1540 (), 2033 (EP300), 207 (AKT1), 238 (ALK), 3309 (HSPA5), 3312 (HSPA8), 3717 (JAK2), 4005 (LMO2), 4089 (SMAD4), 472 (ATM), 4790 (NFKB1), 5159 (PDGFRB), 5566 (PRKACA), 5771 (PTPN2), 5781 (PTPN11), 5925 (RB1), 596 (), 5979 (RET), 64127 (), 672 (BRCA1), 6774 (STAT3), 7128 (TNFAIP3), 7185 (), 7297 (TYK2), 8517 (IKBKG), 8767 (), 99…
mitochondrial diseases	10399, 1340, 1660, 1892, 2110, 23345, 2353, 2885, 3030, 3106, 3329, 367, 374291, 387082, 4512, 4513, 4514, 4519, 4535, 4536, 4537, 4538, 4539, 4540, 4541, 4609, 4723, 4728, 51, 51082, 5134, 5764, 6647, 6667, 6714, 7316, 7534, 7846, 801, 847, 998	1340, 2110, 374291, 4512, 4513, 4514, 4519, 4535, 4536, 4537, 4538, 4539, 4540, 4541, 4723, 4728	10399 (GNB2L1), 1340 (COX6B1), 1660 (), 1892 (ECHS1), 2110 (ETFDH), 23345 (SYNE1), 2353 (Fos), 2885 (GRB2), 3030 (HADHA), 3106 (HLA-B), 3329 (HSPD1), 367 (AR), 374291 (), 387082 (), 4512 (), 4513 (), 4514 (), 4519 (), 4535 (), 4536 (), 4537 (), 4538 (), 4539 (), 4540 (), 4541 (), 4609 (MYC), 4723 (NDUFV1), 4728 (), 51 (ACOX1), 51082 (POLR1D), 5134 (), 5764 (PTN), 6647 (SOD1), 6667 (SP1), 6714 (SR…
neoplastic syndromes, hereditary	10128, 10210, 1027, 1029, 10320, 10397, 11200, 11277, 1147, 1460, 1495, 1508, 1643, 2033, 2068, 2071, 2072, 2074, 2290, 23020, 2316, 23224, 2353, 25, 26058, 2885, 2956, 3039, 3040, 309, 324, 3265, 351, 3848, 3852, 3860, 3861, 3872, 3909, 4089, 4292, 4313, 4436, 4595, 4689, 4728, 4750, 4771, 4792, 5295, 5335, 5347, 5395, 5406, 5451, 5578, 55800, 5660, 56946, 5728, 5824, 5932, 65264, 6654, 6667, 66…	1027, 1029, 11200, 2956, 324, 4089, 4292, 4436, 4595, 4771, 5395, 5728, 672, 675, 6794, 7048, 7157, 7248, 7249, 7490	10128 (LRPPRC), 10210 (TOPORS), 1027 (CDKN1B), 1029 (), 10320 (IKZF1), 10397 (NDRG1), 11200 (), 11277 (), 1147 (CHUK), 1460 (), 1495 (CTNNA1), 1508 (CTSB), 1643 (DDB2), 2033 (EP300), 2068 (ERCC2), 2071 (ERCC3), 2072 (), 2074 (ERCC6), 2290 (), 23020 (SNRNP200), 2316 (FLNA), 23224 (), 2353 (Fos), 25 (ABL1), 26058 (GIGYF2), 2885 (GRB2), 2956 (), 3039 (HBA2), 3040 (HBA2), 309 (ANXA6), 324 (APC), 3265…
liver cirrhosis, biliary	3117, 3118, 3119, 920	3118, 3119	3117 (HLA-DQA1), 3118 (), 3119 (HLA-DQB1), 920 (CD4)
cerebellar diseases	2782, 5764, 773, 782, 785	773, 785	2782 (GNB1), 5764 (PTN), 773 (CACNA1A), 782 (), 785 (CACNB4)
uveitis	1029, 1660, 3106, 3107, 3309, 5594, 6714, 6955, 801	3106, 3107	1029 (), 1660 (), 3106 (HLA-B), 3107 (HLA-C), 3309 (HSPA5), 5594 (MAPK1), 6714 (SRC), 6955 (), 801 (CALM3)
lysosomal storage diseases	1066, 1080, 10980, 11345, 129807, 1457, 1514, 157285, 158078, 1915, 1939, 2118, 222389, 22933, 23326, 23396, 2353, 23621, 23710, 23764, 2548, 2581, 2588, 2595, 2629, 2632, 27018, 2717, 2720, 2760, 2799, 2822, 285362, 2932, 2990, 2992, 2997, 3028, 3073, 3074, 310, 3337, 339390, 339834, 3423, 3425, 3916, 3920, 3938, 409, 4093, 410, 411, 4123, 4125, 4126, 427, 4356, 440738, 4669, 4690, 4758, 4759, 5…	2548, 2581, 2588, 2629, 2717, 2720, 2760, 2799, 2990, 3073, 3074, 3423, 3425, 410, 411, 4125, 4126, 427, 4669, 4758, 5476, 5660, 6448, 6609	1066 (), 1080 (), 10980 (COPS6), 11345 (GABARAPL2), 129807 (), 1457 (CSNK2A1), 1514 (CTSL1), 157285 (SGK223), 158078 (), 1915 (EEF1A1), 1939 (EIF2D), 2118 (ETV4), 222389 (), 22933 (SIRT2), 23326 (USP22), 23396 (PIP5K1C), 2353 (Fos), 23621 (), 23710 (GABARAPL1), 23764 (MAFF), 2548 (), 2581 (GALC), 2588 (Galns), 2595 (), 2629 (), 2632 (GBE1), 27018 (NGFRAP1), 2717 (), 2720 (GLB1), 2760 (GM2A), 2799…
gout	1655, 2130, 5290, 5566, 5594, 596, 7536	7536	1655 (DDX5), 2130 (EWSR1), 5290 (PIK3CA), 5566 (PRKACA), 5594 (MAPK1), 596 (), 7536 (SF1)
colorectal neoplasms	1017, 1029, 1050, 1387, 1398, 1499, 1601, 1655, 1956, 2033, 2034, 207, 2099, 2130, 2308, 25, 2547, 3172, 324, 3309, 4088, 4089, 4092, 472, 4790, 4869, 5159, 5290, 5347, 5371, 5566, 5594, 5606, 5979, 650, 652, 657, 6667, 6670, 672, 673, 675, 6774, 7048, 7128, 7428, 7704, 8312, 8313, 861, 999	1499, 207, 324, 4088, 4089, 4092, 5290, 5606, 5979, 650, 652, 657, 673, 7048, 8313, 999	1017 (CDK2), 1029 (), 1050 (), 1387 (CREBBP), 1398 (CRK), 1499 (CTNNB1), 1601 (DAB2), 1655 (DDX5), 1956 (EGFR), 2033 (EP300), 2034 (EPAS1), 207 (AKT1), 2099 (ESR1), 2130 (EWSR1), 2308 (FOXO1), 25 (ABL1), 2547 (), 3172 (), 324 (APC), 3309 (HSPA5), 4088 (SMAD3), 4089 (SMAD4), 4092 (), 472 (ATM), 4790 (NFKB1), 4869 (NPM1), 5159 (PDGFRB), 5290 (PIK3CA), 5347 (PLK1), 5371 (PML), 5566 (PRKACA), 5594 (M…
albuminuria	126969, 2275	126969	126969 (SLC44A3), 2275 (FHL3)
gastrointestinal diseases	1001, 10019, 10045, 1019, 1029, 1050, 10616, 11033, 11127, 11200, 1147, 1230, 127281, 1316, 1387, 1452, 149233, 1493, 1499, 153090, 1576, 1601, 1628, 1647, 1655, 1674, 1788, 1816, 1956, 2033, 2034, 2042, 2064, 207, 2099, 2113, 222546, 22808, 22981, 2308, 2313, 2316, 23239, 23371, 23633, 25, 253430, 25776, 26191, 2668, 27030, 2768, 2778, 2799, 2956, 2990, 3084, 3172, 324, 3309, 3394, 3558, 3559, 3…	1001, 10019, 1050, 11200, 1230, 127281, 1316, 1452, 149233, 1493, 1499, 1601, 1788, 2042, 2064, 207, 2113, 2308, 2316, 253430, 26191, 2668, 27030, 2768, 2778, 2956, 3084, 3172, 324, 3394, 3558, 3559, 356, 3575, 3586, 3587, 3588, 3592, 3593, 3595, 3659, 3717, 3815, 3845, 4088, 4089, 4092, 4233, 4292, 4436, 4595, 51196, 5155, 5156, 51741, 5290, 5334, 5395, 5562, 5606, 57154, 57514, 5771, 5796, 5979…	1001 (CDH3), 10019 (SH2B3), 10045 (), 1019 (Cdk4), 1029 (), 1050 (), 10616 (RBCK1), 11033 (ADAP1), 11127 (KIF3A), 11200 (), 1147 (CHUK), 1230 (), 127281 (), 1316 (KLF6), 1387 (CREBBP), 1452 (CSNK1A1), 149233 (), 1493 (), 1499 (CTNNB1), 153090 (DAB2IP), 1576 (), 1601 (DAB2), 1628 (), 1647 (), 1655 (DDX5), 1674 (DES), 1788 (), 1816 (), 1956 (EGFR), 2033 (EP300), 2034 (EPAS1), 2042 (), 2064 (ERBB2),…
charcot-marie-tooth disease	1639, 1655, 2010, 2316, 23345, 26353, 2885, 3315, 4311, 4609, 4691, 4744, 4747, 5582, 6667, 7157, 7534, 8898, 8988, 998	26353, 3315, 4747, 8898, 8988	1639 (DCTN1), 1655 (DDX5), 2010 (), 2316 (FLNA), 23345 (SYNE1), 26353 (HSPB8), 2885 (GRB2), 3315 (HSPB1), 4311 (), 4609 (MYC), 4691 (NCL), 4744 (), 4747 (NEFL), 5582 (), 6667 (SP1), 7157 (TP53), 7534 (YWHAZ), 8898 (MTMR2), 8988 (), 998 (CDC42)
blood coagulation disorders	11093, 1277, 1278, 1398, 1837, 2057, 2113, 2147, 2153, 2155, 2157, 2158, 2159, 2160, 2162, 2165, 2243, 2244, 2266, 238, 26191, 2623, 26258, 2677, 2812, 2815, 286, 2885, 3309, 3312, 3674, 3684, 3685, 3690, 3717, 3815, 3932, 3998, 462, 5156, 5159, 54535, 5566, 5594, 5624, 5627, 5781, 5788, 613, 6456, 6521, 6714, 672, 6774, 6775, 6927, 70, 7132, 7428, 7450, 7454, 8517, 8522, 90411, 948	11093, 2147, 2153, 2155, 2157, 2158, 2159, 2160, 2162, 2165, 2243, 2244, 2266, 2677, 2812, 2815, 3674, 3690, 3998, 462, 5624, 5627, 7450, 90411, 948	11093 (), 1277 (COL1A1), 1278 (COL1A2), 1398 (CRK), 1837 (DTNA), 2057 (EPOR), 2113 (ETS1), 2147 (), 2153 (), 2155 (), 2157 (), 2158 (), 2159 (F10), 2160 (F11), 2162 (), 2165 (), 2243 (FGA), 2244 (FGB), 2266 (FGG), 238 (ALK), 26191 (), 2623 (), 26258 (PLDN), 2677 (GGCX), 2812 (), 2815 (), 286 (), 2885 (GRB2), 3309 (HSPA5), 3312 (HSPA8), 3674 (), 3684 (), 3685 (ITGAV), 3690 (ITGB3), 3717 (JAK2), 38…
amyotrophic lateral sclerosis	1639, 1655, 22920, 23064, 2316, 23345, 2885, 367, 4137, 4609, 4691, 5582, 6667, 7074, 7157, 7534, 998	23064, 998	1639 (DCTN1), 1655 (DDX5), 22920 (KIFAP3), 23064 (SETX), 2316 (FLNA), 23345 (SYNE1), 2885 (GRB2), 367 (AR), 4137 (), 4609 (MYC), 4691 (NCL), 5582 (), 6667 (SP1), 7074 (), 7157 (TP53), 7534 (YWHAZ), 998 (CDC42)
hypersensitivity, immediate	1017, 324, 3717, 4088, 4855, 5594	1017, 4088, 4855	1017 (CDK2), 324 (APC), 3717 (JAK2), 4088 (SMAD3), 4855 (), 5594 (MAPK1)
immunologic deficiency syndromes	2033, 207, 2099, 238, 25, 29760, 3312, 355, 356, 3586, 3702, 3717, 3815, 3932, 4005, 4790, 5079, 5371, 5594, 6204, 6667, 672, 6774, 695, 7185, 7428, 7454, 7704, 8517, 920, 930, 973, 974, 975	29760, 695, 7454, 930, 973, 974, 975	2033 (EP300), 207 (AKT1), 2099 (ESR1), 238 (ALK), 25 (ABL1), 29760 (), 3312 (HSPA8), 355 (), 356 (), 3586 (), 3702 (), 3717 (JAK2), 3815 (), 3932 (LCK), 4005 (LMO2), 4790 (NFKB1), 5079 (PAX5), 5371 (PML), 5594 (MAPK1), 6204 (), 6667 (SP1), 672 (BRCA1), 6774 (STAT3), 695 (), 7185 (), 7428 (), 7454 (WAS), 7704 (ZBTB16), 8517 (IKBKG), 920 (CD4), 930 (), 973 (), 974 (), 975 (CD81)
celiac disease	23308, 29851	23308, 29851	23308 (), 29851 ()
movement disorders	10133, 10399, 120892, 1861, 1981, 2316, 25, 2534, 2580, 2885, 3064, 3315, 348, 351, 367, 3708, 4137, 4609, 4691, 4744, 5053, 5071, 5594, 5663, 5747, 5764, 5781, 6197, 65018, 6606, 6622, 6667, 6908, 7020, 7054, 7157, 7316, 7534, 7846, 9627	120892, 1861, 4137, 5071, 65018, 6622, 7054, 9627	10133 (OPTN), 10399 (GNB2L1), 120892 (), 1861 (TOR1A), 1981 (EIF4G1), 2316 (FLNA), 25 (ABL1), 2534 (FYN), 2580 (GAK), 2885 (GRB2), 3064 (HTT), 3315 (HSPB1), 348 (APOE), 351 (app), 367 (AR), 3708 (ITPR1), 4137 (), 4609 (MYC), 4691 (NCL), 4744 (), 5053 (), 5071 (), 5594 (MAPK1), 5663 (PSEN1), 5747 (PTK2), 5764 (PTN), 5781 (PTPN11), 6197 (RPS6KA3), 65018 (PINK1), 6606 (), 6622 (SNCA), 6667 (SP1), 69…
cranial nerve diseases	1017, 10476, 10632, 126328, 1337, 1339, 1345, 1346, 1350, 207, 2288, 23236, 23405, 25, 2534, 2752, 29993, 3326, 341947, 367, 4089, 4090, 4137, 4139, 4509, 4512, 4514, 4519, 4535, 4536, 4538, 4539, 4540, 4541, 4698, 4707, 4712, 4714, 4715, 4725, 4726, 4741, 4744, 51103, 51295, 521, 522, 539, 5516, 55201, 5566, 5580, 5581, 5594, 5605, 5747, 5903, 6197, 6506, 6622, 6667, 6714, 6812, 7322, 7384, 7388…	4512, 4514, 4519, 4535, 4536, 4538, 4539, 4540, 4541	1017 (CDK2), 10476 (), 10632 (), 126328 (), 1337 (COX6A1), 1339 (COX6A2), 1345 (), 1346 (COX7A1), 1350 (), 207 (AKT1), 2288 (FKBP4), 23236 (PLCB1), 23405 (DICER1), 25 (ABL1), 2534 (FYN), 2752 (GLUL), 29993 (), 3326 (HSP90AB1), 341947 (), 367 (AR), 4089 (SMAD4), 4090 (), 4137 (), 4139 (MARK1), 4509 (), 4512 (), 4514 (), 4519 (), 4535 (), 4536 (), 4538 (), 4539 (), 4540 (), 4541 (), 4698 (NDUFA5), …
hemorrhagic disorders	1029, 11093, 1277, 1278, 1294, 1398, 2057, 2147, 2153, 2155, 2157, 2158, 2159, 2160, 2162, 2165, 2243, 2244, 2266, 2309, 26191, 2623, 2677, 2812, 2815, 2885, 3205, 3309, 3312, 3662, 3674, 3684, 3685, 3690, 3702, 3717, 3815, 3932, 3998, 4303, 462, 5087, 5594, 5624, 5627, 604, 613, 639, 6456, 6774, 6775, 6927, 7332, 7428, 7450, 7454, 8517, 8522, 90411, 948	1277, 1278, 2147, 2153, 2155, 2157, 2158, 2159, 2160, 2162, 2165, 2243, 2244, 2266, 2812, 2815, 3674, 3690, 3998, 7450, 90411, 948	1029 (), 11093 (), 1277 (COL1A1), 1278 (COL1A2), 1294 (COL7A1), 1398 (CRK), 2057 (EPOR), 2147 (), 2153 (), 2155 (), 2157 (), 2158 (), 2159 (F10), 2160 (F11), 2162 (), 2165 (), 2243 (FGA), 2244 (FGB), 2266 (FGG), 2309 (FOXO3), 26191 (), 2623 (), 2677 (GGCX), 2812 (), 2815 (), 2885 (GRB2), 3205 (HOXA9), 3309 (HSPA5), 3312 (HSPA8), 3662 (), 3674 (), 3684 (), 3685 (ITGAV), 3690 (ITGB3), 3702 (), 3717…
dyssomnias	1020, 10413, 10746, 10963, 10971, 11091, 114088, 1153, 1263, 1267, 1407, 1448, 1453, 1454, 1459, 1499, 1633, 1759, 1855, 1857, 2273, 25865, 2697, 2932, 322, 324, 3309, 334, 3811, 3897, 4163, 4215, 4676, 4684, 4775, 4790, 51503, 5187, 541468, 55696, 55738, 5584, 5598, 5684, 572, 5792, 637, 6571, 6622, 7917, 79797, 8864, 8878, 8900, 8914, 90861, 94274, 9578	1453, 8864	1020 (), 10413 (YAP1), 10746 (), 10963 (STIP1), 10971 (YWHAQ), 11091 (), 114088 (), 1153 (CIRBP), 1263 (PLK3), 1267 (CNP), 1407 (CRY1), 1448 (), 1453 (CSNK1D), 1454 (CSNK1E), 1459 (CSNK2A2), 1499 (CTNNB1), 1633 (), 1759 (DNM1), 1855 (), 1857 (DVL3), 2273 (FHL1), 25865 (PRKD2), 2697 (GJA1), 2932 (GSK3B), 322 (APBB1), 324 (APC), 3309 (HSPA5), 334 (APLP2), 3811 (), 3897 (L1CAM), 4163 (), 4215 (MAP3K…
diabetes mellitus	10094, 1050, 1398, 1508, 1509, 1956, 2099, 2547, 2888, 3117, 3118, 3119, 3172, 335, 338, 3480, 3481, 3490, 3630, 3636, 3643, 3651, 3667, 3990, 4036, 4087, 4088, 4089, 4760, 4869, 5167, 5290, 5347, 5451, 5566, 5663, 5771, 5925, 596, 6667, 6670, 6774, 7025, 7297, 7917, 811	2888, 3117, 3118, 3119, 3481, 3630, 3636, 3643, 3651, 3667, 4760, 5167, 5771, 7297, 7917	10094 (ARPC3), 1050 (), 1398 (CRK), 1508 (CTSB), 1509 (), 1956 (EGFR), 2099 (ESR1), 2547 (), 2888 (), 3117 (HLA-DQA1), 3118 (), 3119 (HLA-DQB1), 3172 (), 335 (APOA1), 338 (APOB), 3480 (IGF1R), 3481 (IGF2), 3490 (IGFBP7), 3630 (), 3636 (INPPL1), 3643 (INSR), 3651 (), 3667 (), 3990 (LIPC), 4036 (LRP2), 4087 (SMAD2), 4088 (SMAD3), 4089 (SMAD4), 4760 (), 4869 (NPM1), 5167 (), 5290 (PIK3CA), 5347 (PLK…
urogenital neoplasms	10049, 1114, 11200, 1124, 1399, 1499, 1665, 185, 196528, 2064, 207, 2100, 23028, 23198, 23645, 2516, 286826, 2956, 2966, 3191, 3265, 3293, 3416, 354, 3608, 367, 3791, 3817, 3856, 4087, 4233, 4292, 4343, 4436, 4437, 4601, 4609, 4841, 5071, 5079, 51196, 51412, 5170, 5265, 5290, 53832, 54796, 55656, 5688, 5728, 57634, 57680, 578, 58472, 5888, 5892, 5925, 595, 6041, 6169, 6421, 64682, 64800, 6632, 66…	11200, 1499, 2064, 207, 2956, 3265, 354, 367, 3817, 4233, 4292, 4436, 4437, 4601, 4609, 4841, 5071, 5290, 54796, 5728, 578, 58472, 5925, 595, 6041, 6421, 672, 675, 7015, 7337, 8673, 898, 999	10049 (DNAJB6), 1114 (CHGB), 11200 (), 1124 (), 1399 (CRKL), 1499 (CTNNB1), 1665 (), 185 (), 196528 (), 2064 (ERBB2), 207 (AKT1), 2100 (), 23028 (KDM1A), 23198 (PSME4), 23645 (PPP1R15A), 2516 (), 286826 (), 2956 (), 2966 (), 3191 (HNRNPL), 3265 (), 3293 (), 3416 (), 354 (KLK3), 3608 (ILF2), 367 (AR), 3791 (), 3817 (KLK2), 3856 (), 4087 (SMAD2), 4233 (MET), 4292 (Mlh1), 4343 (MOV10), 4436 (MSH2), …
mycobacterium infections	1017, 11074, 1147, 1387, 140290, 1540, 1956, 2033, 207, 238, 2618, 29883, 3192, 3312, 3702, 3717, 3932, 4004, 4005, 4683, 472, 4790, 4791, 5082, 5159, 5687, 5966, 602, 6204, 6205, 64127, 6500, 6667, 672, 6773, 6774, 81, 84126, 8517, 8767, 9928	1540, 64127, 8517, 8767	1017 (CDK2), 11074 (), 1147 (CHUK), 1387 (CREBBP), 140290 (TCP10L), 1540 (), 1956 (EGFR), 2033 (EP300), 207 (AKT1), 238 (ALK), 2618 (GART), 29883 (CNOT7), 3192 (HNRNPU), 3312 (HSPA8), 3702 (), 3717 (JAK2), 3932 (LCK), 4004 (LMO1), 4005 (LMO2), 4683 (), 472 (ATM), 4790 (NFKB1), 4791 (NFKB2), 5082 (PDCL), 5159 (PDGFRB), 5687 (), 5966 (), 602 (), 6204 (), 6205 (RPS11), 64127 (), 6500 (SKP1), 6667 (S…
bone diseases, developmental	1277, 1278, 1280, 1297, 1298, 1299, 1311, 1387, 1513, 1660, 2033, 207, 2200, 2254, 2260, 2261, 2263, 2316, 2353, 25, 2688, 2690, 2737, 2778, 2885, 3329, 3339, 351, 3643, 4088, 4313, 4488, 4609, 50964, 5295, 5451, 5578, 5579, 5594, 5663, 5727, 5728, 5781, 5894, 6452, 65125, 6654, 6667, 6714, 6772, 6777, 7020, 7038, 7040, 7046, 7080, 7253, 7291, 7316, 7534, 7846, 8517, 860, 8600, 8792, 9401	1277, 1278, 1280, 1297, 1298, 1299, 1311, 1387, 1513, 2033, 207, 2200, 2254, 2260, 2261, 2263, 2316, 2688, 2690, 2737, 2778, 3339, 4313, 4488, 50964, 5727, 5728, 6452, 6777, 7038, 7040, 7080, 7253, 7291, 860, 8600, 8792, 9401	1277 (COL1A1), 1278 (COL1A2), 1280 (COL2A1), 1297 (COL9A1), 1298 (), 1299 (COL9A3), 1311 (COMP), 1387 (CREBBP), 1513 (), 1660 (), 2033 (EP300), 207 (AKT1), 2200 (FBN1), 2254 (), 2260 (FGFR1), 2261 (FGFR3), 2263 (), 2316 (FLNA), 2353 (Fos), 25 (ABL1), 2688 (GH1), 2690 (), 2737 (GLI3), 2778 (GNAS), 2885 (GRB2), 3329 (HSPD1), 3339 (HSPG2), 351 (app), 3643 (INSR), 4088 (SMAD3), 4313 (MMP2), 4488 (), …
crohn disease	1017, 1050, 1387, 1398, 149233, 1499, 1601, 1655, 2033, 2034, 207, 2099, 2308, 238, 25, 3172, 3312, 3559, 3586, 3717, 4005, 4088, 4089, 4092, 4691, 4790, 4869, 5159, 5566, 5594, 5771, 5979, 672, 675, 6774, 7048, 7297, 7428, 7704, 8204, 8312, 8313, 861, 8764, 999	1050, 149233, 1601, 3559, 3586, 3717, 4088, 5771, 6774, 7297	1017 (CDK2), 1050 (), 1387 (CREBBP), 1398 (CRK), 149233 (), 1499 (CTNNB1), 1601 (DAB2), 1655 (DDX5), 2033 (EP300), 2034 (EPAS1), 207 (AKT1), 2099 (ESR1), 2308 (FOXO1), 238 (ALK), 25 (ABL1), 3172 (), 3312 (HSPA8), 3559 (), 3586 (), 3717 (JAK2), 4005 (LMO2), 4088 (SMAD3), 4089 (SMAD4), 4092 (), 4691 (NCL), 4790 (NFKB1), 4869 (NPM1), 5159 (PDGFRB), 5566 (PRKACA), 5594 (MAPK1), 5771 (PTPN2), 5979 (RE…
limb deformities, congenital	1387, 2033, 207, 2254, 2260, 2737, 2885, 4313, 5295, 5578, 5579, 5594, 5728, 5894, 6452, 65125, 6654, 6667, 6714, 6772, 6777, 7291, 7316, 7534, 8517, 860	207, 2737, 5728, 7291	1387 (CREBBP), 2033 (EP300), 207 (AKT1), 2254 (), 2260 (FGFR1), 2737 (GLI3), 2885 (GRB2), 4313 (MMP2), 5295 (PIK3R1), 5578 (PRKCA), 5579 (PRKCB), 5594 (MAPK1), 5728 (PTEN), 5894 (RAF1), 6452 (SH3BP2), 65125 (WNK1), 6654 (SOS1), 6667 (SP1), 6714 (SRC), 6772 (STAT1), 6777 (STAT5B), 7291 (TWIST1), 7316 (UBC), 7534 (YWHAZ), 8517 (IKBKG), 860 ()
eye diseases, hereditary	1660, 2353, 25, 2534, 2885, 3000, 4512, 4514, 4519, 4535, 4536, 4538, 4539, 4540, 4541, 4609, 4690, 5148, 5295, 5578, 5579, 5594, 5781, 5894, 6667, 6714, 6772, 6777, 7020, 7316, 7329, 79947, 8517, 998	4512, 4514, 4519, 4535, 4536, 4538, 4539, 4540, 4541, 79947	1660 (), 2353 (Fos), 25 (ABL1), 2534 (FYN), 2885 (GRB2), 3000 (), 4512 (), 4514 (), 4519 (), 4535 (), 4536 (), 4538 (), 4539 (), 4540 (), 4541 (), 4609 (MYC), 4690 (), 5148 (), 5295 (PIK3R1), 5578 (PRKCA), 5579 (PRKCB), 5594 (MAPK1), 5781 (PTPN11), 5894 (RAF1), 6667 (SP1), 6714 (SRC), 6772 (STAT1), 6777 (STAT5B), 7020 (TFAP2A), 7316 (UBC), 7329 (UBE2I), 79947 (), 8517 (IKBKG), 998 (CDC42)
retinal degeneration	10877, 1660, 25, 2534, 2885, 3000, 3075, 3078, 3426, 4609, 4690, 5148, 629, 6667, 6714, 717, 718, 7329, 801, 81494, 8517, 998	10877, 3075, 3078, 3426, 629, 717, 718, 81494	10877 (), 1660 (), 25 (ABL1), 2534 (FYN), 2885 (GRB2), 3000 (), 3075 (CFH), 3078 (), 3426 (), 4609 (MYC), 4690 (), 5148 (), 629 (CFB), 6667 (SP1), 6714 (SRC), 717 (C2), 718 (C3), 7329 (UBE2I), 801 (CALM3), 81494 (), 8517 (IKBKG), 998 (CDC42)
behcet syndrome	1029, 1398, 2521, 3106, 3107, 3309, 4869, 5582, 5594, 5621, 65125, 6714, 7185, 7917, 801	3106, 3107	1029 (), 1398 (CRK), 2521 (FUS), 3106 (HLA-B), 3107 (HLA-C), 3309 (HSPA5), 4869 (NPM1), 5582 (), 5594 (MAPK1), 5621 (PRNP), 65125 (WNK1), 6714 (SRC), 7185 (), 7917 (BAG6), 801 (CALM3)
vascular diseases	1277, 1278, 1281, 1282, 1284, 1289, 1290, 1398, 149233, 1655, 1874, 2022, 2099, 2147, 2153, 2160, 2161, 2200, 2243, 2266, 2313, 23293, 2547, 2885, 2934, 3106, 3107, 3309, 3312, 348, 351, 3595, 3643, 3667, 3717, 3990, 4005, 4023, 4035, 4036, 4086, 4087, 4088, 4089, 4093, 4205, 4282, 4535, 4538, 4541, 4790, 4869, 5054, 51196, 5294, 5340, 5347, 5479, 54984, 5566, 5583, 5654, 5663, 633, 6403, 652, 65…	1277, 1278, 1281, 1282, 1284, 1289, 1290, 149233, 1874, 2022, 2147, 2153, 2160, 2161, 2200, 2243, 2266, 23293, 2934, 348, 351, 3595, 3667, 3717, 4035, 4088, 4089, 4205, 4535, 4538, 4541, 5054, 51196, 5294, 5340, 54984, 5583, 5654, 6403, 652, 65264, 659, 6597, 7015, 7046, 7048, 710, 780, 7804, 80271, 94, 9445, 948	1277 (COL1A1), 1278 (COL1A2), 1281 (COL3A1), 1282 (COL4A1), 1284 (COL4A2), 1289 (COL5A1), 1290 (COL5A2), 1398 (CRK), 149233 (), 1655 (DDX5), 1874 (), 2022 (ENG), 2099 (ESR1), 2147 (), 2153 (), 2160 (F11), 2161 (), 2200 (FBN1), 2243 (FGA), 2266 (FGG), 2313 (FLI1), 23293 (SMG6), 2547 (), 2885 (GRB2), 2934 (GSN), 3106 (HLA-B), 3107 (HLA-C), 3309 (HSPA5), 3312 (HSPA8), 348 (APOE), 351 (app), 3595 (IL…
carbohydrate metabolism, inborn errors	2353, 25, 2548, 2588, 2720, 2799, 2885, 2990, 3423, 3425, 387082, 411, 4609, 4669, 4758, 5566, 6448, 6714	2548, 2588, 2720, 2799, 2990, 3423, 3425, 411, 4669, 4758, 6448	2353 (Fos), 25 (ABL1), 2548 (), 2588 (Galns), 2720 (GLB1), 2799 (GNS), 2885 (GRB2), 2990 (), 3423 (IDS), 3425 (), 387082 (), 411 (), 4609 (MYC), 4669 (NAGLU), 4758 (NEU1), 5566 (PRKACA), 6448 (SGSH), 6714 (SRC)
spondylarthropathies	100507436, 1019, 10758, 1499, 1655, 3107, 3309, 3312, 3559, 3837, 4005, 4049, 4055, 4088, 4311, 4691, 4869, 5521, 5966, 6187, 633, 7088, 7124, 7369, 7536, 958	4049, 4055, 5966, 7124	100507436 (MICA), 1019 (Cdk4), 10758 (), 1499 (CTNNB1), 1655 (DDX5), 3107 (HLA-C), 3309 (HSPA5), 3312 (HSPA8), 3559 (), 3837 (KPNB1), 4005 (LMO2), 4049 (), 4055 (LTBR), 4088 (SMAD3), 4311 (), 4691 (NCL), 4869 (NPM1), 5521 (PPP2R2B), 5966 (), 6187 (), 633 (BGN), 7088 (), 7124 (TNF), 7369 (), 7536 (SF1), 958 ()
bronchial diseases	10059, 10140, 10148, 1017, 103, 10401, 1045, 10485, 10610, 11059, 11108, 115426, 1163, 1442, 1455, 157922, 1583, 23054, 23367, 23462, 2354, 245711, 259282, 25939, 26284, 288, 3398, 3570, 3609, 3615, 3835, 3980, 4088, 4288, 4645, 471, 4855, 4998, 5097, 51176, 51343, 51530, 54862, 54908, 55534, 55698, 55769, 55929, 56654, 63894, 64061, 64710, 64771, 64773, 6498, 6502, 6853, 7260, 7343, 7374, 79074,…	1017, 4088, 4855	10059 (DNM1L), 10140 (TOB1), 10148 (), 1017 (CDK2), 103 (ADAR), 10401 (PIAS3), 1045 (), 10485 (), 10610 (ST6GALNAC2), 11059 (WWP1), 11108 (), 115426 (UHRF2), 1163 (), 1442 (CSH1), 1455 (CSNK1G2), 157922 (CAMSAP1), 1583 (CYP11A1), 23054 (NCOA6), 23367 (LARP1), 23462 (HEY1), 2354 (), 245711 (SPDYA), 259282 (BOD1L1), 25939 (), 26284 (Eral1), 288 (ANK3), 3398 (), 3570 (), 3609 (ILF3), 3615 (IMPDH2), …
skin diseases, vascular	100507436, 10492, 1398, 24144, 26258, 3106, 3107, 3309, 3804, 4282, 4869, 5211, 54535, 5479, 5594, 57176, 64170, 7185, 84062, 8870, 9474	3106, 3107	100507436 (MICA), 10492 (SYNCRIP), 1398 (CRK), 24144 (TFIP11), 26258 (PLDN), 3106 (HLA-B), 3107 (HLA-C), 3309 (HSPA5), 3804 (), 4282 (), 4869 (NPM1), 5211 (PFKL), 54535 (), 5479 (PPIB), 5594 (MAPK1), 57176 (VARS2), 64170 (), 7185 (), 84062 (), 8870 (IER3), 9474 (ATG5)
intestinal neoplasms	1017, 1050, 1387, 1398, 1499, 1601, 1655, 2033, 2034, 207, 2099, 2308, 25, 3172, 324, 4088, 4089, 4092, 472, 4790, 4869, 5159, 5290, 5594, 5606, 5979, 650, 652, 657, 672, 673, 675, 6774, 7048, 7128, 7428, 7704, 8312, 8313, 999	1499, 207, 324, 4088, 4089, 4092, 5290, 5606, 5979, 650, 652, 657, 673, 7048, 8313, 999	1017 (CDK2), 1050 (), 1387 (CREBBP), 1398 (CRK), 1499 (CTNNB1), 1601 (DAB2), 1655 (DDX5), 2033 (EP300), 2034 (EPAS1), 207 (AKT1), 2099 (ESR1), 2308 (FOXO1), 25 (ABL1), 3172 (), 324 (APC), 4088 (SMAD3), 4089 (SMAD4), 4092 (), 472 (ATM), 4790 (NFKB1), 4869 (NPM1), 5159 (PDGFRB), 5290 (PIK3CA), 5594 (MAPK1), 5606 (MAP2K3), 5979 (RET), 650 (), 652 (), 657 (), 672 (BRCA1), 673 (BRAF), 675 (), 6774 (ST…
urogenital abnormalities	1050, 1387, 1398, 1499, 1584, 190, 2033, 207, 2130, 2253, 2254, 2260, 2516, 268, 269, 26986, 3284, 3481, 367, 3817, 4089, 4313, 4627, 4841, 5076, 5295, 5451, 5578, 5579, 5583, 595, 6421, 65125, 6654, 6662, 6714, 672, 6736, 7046, 7132, 7316, 7337, 7490, 8517, 860, 898, 988, 999	1584, 190, 2516, 268, 269, 3284, 367, 6662, 6736	1050 (), 1387 (CREBBP), 1398 (CRK), 1499 (CTNNB1), 1584 (), 190 (), 2033 (EP300), 207 (AKT1), 2130 (EWSR1), 2253 (), 2254 (), 2260 (FGFR1), 2516 (), 268 (), 269 (), 26986 (PABPC1), 3284 (), 3481 (IGF2), 367 (AR), 3817 (KLK2), 4089 (SMAD4), 4313 (MMP2), 4627 (MYH9), 4841 (), 5076 (), 5295 (PIK3R1), 5451 (POU2F1), 5578 (PRKCA), 5579 (PRKCB), 5583 (PRKCH), 595 (CCND1), 6421 (SFPQ), 65125 (WNK1), 665…
cardiomyopathy, hypertrophic	1756, 1956, 2316, 2885, 324, 4607, 5159, 51778, 5566, 6714, 70, 7134, 7137, 7139, 7168, 7273, 7414, 88	7134, 7137, 7139, 7168	1756 (DMD), 1956 (EGFR), 2316 (FLNA), 2885 (GRB2), 324 (APC), 4607 (MYBPC3), 5159 (PDGFRB), 51778 (MYOZ2), 5566 (PRKACA), 6714 (SRC), 70 (), 7134 (TNNC1), 7137 (TNNI3), 7139 (TNNT2), 7168 (TPM1), 7273 (TTN), 7414 (VCL), 88 ()
spinal cord diseases	1639, 1655, 23064, 23345, 25814, 3312, 4137, 4155, 4691, 4744, 54840, 5521, 5582, 6667, 6712, 7074, 7157, 998	1639, 23064, 23345, 25814, 54840, 5521, 5582, 6712, 7074, 998	1639 (DCTN1), 1655 (DDX5), 23064 (SETX), 23345 (SYNE1), 25814 (), 3312 (HSPA8), 4137 (), 4155 (MBP), 4691 (NCL), 4744 (), 54840 (), 5521 (PPP2R2B), 5582 (), 6667 (SP1), 6712 (SPTBN2), 7074 (), 7157 (TP53), 998 (CDC42)
malformations of cortical development	10399, 1641, 23111, 2316, 2353, 3735, 4609, 5048, 5295, 54820, 5566, 5578, 5594, 5663, 5728, 65125, 6772, 7316, 7534, 7846, 846, 8517, 90627	1641, 5048, 54820, 7846	10399 (GNB2L1), 1641 (DCX), 23111 (), 2316 (FLNA), 2353 (Fos), 3735 (KARS), 4609 (MYC), 5048 (PAFAH1B1), 5295 (PIK3R1), 54820 (NDE1), 5566 (PRKACA), 5578 (PRKCA), 5594 (MAPK1), 5663 (PSEN1), 5728 (PTEN), 65125 (WNK1), 6772 (STAT1), 7316 (UBC), 7534 (YWHAZ), 7846 (TUBA1A), 846 (), 8517 (IKBKG), 90627 (STARD13)
pancreatic diseases	1017, 1050, 1387, 1398, 1499, 1601, 2033, 2099, 2130, 25, 3172, 3305, 3312, 3480, 3630, 4089, 4092, 472, 4790, 4869, 5347, 5451, 5566, 571, 6667, 672, 675, 6774, 79728, 823, 8312, 999	4089, 571, 672, 675, 79728	1017 (CDK2), 1050 (), 1387 (CREBBP), 1398 (CRK), 1499 (CTNNB1), 1601 (DAB2), 2033 (EP300), 2099 (ESR1), 2130 (EWSR1), 25 (ABL1), 3172 (), 3305 (), 3312 (HSPA8), 3480 (IGF1R), 3630 (), 4089 (SMAD4), 4092 (), 472 (ATM), 4790 (NFKB1), 4869 (NPM1), 5347 (PLK1), 5451 (POU2F1), 5566 (PRKACA), 571 (BACH1), 6667 (SP1), 672 (BRCA1), 675 (), 6774 (STAT3), 79728 (), 823 (CAPN1), 8312 (), 999 (CDH1)
exophthalmos	3118, 3119	3118, 3119	3118 (), 3119 (HLA-DQB1)
cardiomyopathies	1017, 11155, 1756, 1837, 1956, 2316, 25, 2885, 324, 4088, 4607, 4869, 5159, 51778, 5290, 5566, 5663, 5925, 596, 6442, 6444, 6667, 6714, 70, 7273, 7414, 8557, 88	11155, 1756, 1837, 4607, 51778, 6442, 6444, 70, 7273, 7414, 8557, 88	1017 (CDK2), 11155 (LDB3), 1756 (DMD), 1837 (DTNA), 1956 (EGFR), 2316 (FLNA), 25 (ABL1), 2885 (GRB2), 324 (APC), 4088 (SMAD3), 4607 (MYBPC3), 4869 (NPM1), 5159 (PDGFRB), 51778 (MYOZ2), 5290 (PIK3CA), 5566 (PRKACA), 5663 (PSEN1), 5925 (RB1), 596 (), 6442 (), 6444 (), 6667 (SP1), 6714 (SRC), 70 (), 7273 (TTN), 7414 (VCL), 8557 (TCAP), 88 ()
spondylitis, ankylosing	1019, 1499, 1655, 1956, 2033, 3312, 3837, 4088, 4089, 4311, 4691, 4869, 5521, 6187, 7157, 7536, 81620, 920	3837	1019 (Cdk4), 1499 (CTNNB1), 1655 (DDX5), 1956 (EGFR), 2033 (EP300), 3312 (HSPA8), 3837 (KPNB1), 4088 (SMAD3), 4089 (SMAD4), 4311 (), 4691 (NCL), 4869 (NPM1), 5521 (PPP2R2B), 6187 (), 7157 (TP53), 7536 (SF1), 81620 (), 920 (CD4)
respiratory hypersensitivity	1017, 324, 3717, 4088, 4691, 4855, 672	1017, 4088, 4855	1017 (CDK2), 324 (APC), 3717 (JAK2), 4088 (SMAD3), 4691 (NCL), 4855 (), 672 (BRCA1)
leukemia, lymphocytic, chronic, b-cell	1017, 1029, 1387, 2033, 207, 2099, 25, 3312, 3932, 4609, 4683, 4691, 472, 4790, 4869, 4893, 5371, 55791, 5594, 5914, 5925, 596, 5966, 602, 6125, 613, 6165, 6176, 6201, 6204, 6218, 6223, 6229, 6231, 640, 672, 7157, 7428, 7917, 841, 8517, 861, 920	4609, 596	1017 (CDK2), 1029 (), 1387 (CREBBP), 2033 (EP300), 207 (AKT1), 2099 (ESR1), 25 (ABL1), 3312 (HSPA8), 3932 (LCK), 4609 (MYC), 4683 (), 4691 (NCL), 472 (ATM), 4790 (NFKB1), 4869 (NPM1), 4893 (NRAS), 5371 (PML), 55791 (), 5594 (MAPK1), 5914 (RARA), 5925 (RB1), 596 (), 5966 (), 602 (), 6125 (RPL5), 613 (BCR), 6165 (), 6176 (RpLP1), 6201 (RPS7), 6204 (), 6218 (RPS17L), 6223 (RPS19), 6229 (RPS24), 6231…
death	10463, 1051, 1956, 2099, 23426, 23471, 3275, 348, 5156, 51564, 6942, 7018, 7067, 79004, 859, 904	859	10463 (SLC30A9), 1051 (), 1956 (EGFR), 2099 (ESR1), 23426 (), 23471 (TRAM1), 3275 (PRMT2), 348 (APOE), 5156 (PDGFRA), 51564 (HDAC7), 6942 (TCF20), 7018 (TF), 7067 (THRA), 79004 (), 859 (), 904 ()
retinitis pigmentosa	1660, 25, 2534, 2885, 2978, 2979, 3000, 4609, 4690, 5145, 5146, 5148, 5158, 5578, 6714, 7329, 801, 8517, 998	2978, 2979, 3000, 5145, 5146, 5148, 5158	1660 (), 25 (ABL1), 2534 (FYN), 2885 (GRB2), 2978 (), 2979 (), 3000 (), 4609 (MYC), 4690 (), 5145 (), 5146 (), 5148 (), 5158 (PDE6B), 5578 (PRKCA), 6714 (SRC), 7329 (UBE2I), 801 (CALM3), 8517 (IKBKG), 998 (CDC42)
urologic neoplasms	11200, 1999, 2547, 2956, 4292, 4436, 4437, 4609, 4683, 4841, 5371, 5925, 595, 6421, 8312	4609, 4841, 5925, 595, 6421	11200 (), 1999 (ELF3), 2547 (), 2956 (), 4292 (Mlh1), 4436 (MSH2), 4437 (), 4609 (MYC), 4683 (), 4841 (), 5371 (PML), 5925 (RB1), 595 (CCND1), 6421 (SFPQ), 8312 ()
arthritis, rheumatoid	1017, 1387, 1398, 1655, 167826, 1956, 2033, 25, 2547, 2885, 3106, 3107, 3118, 3119, 324, 3309, 3312, 3559, 3630, 3717, 4005, 4088, 4089, 4691, 4790, 4869, 5159, 5566, 5728, 5781, 596, 5966, 6667, 6774, 6775, 7128, 7157, 7185, 7428, 867, 90355, 920, 958	167826, 3309, 3559, 5966, 6775, 7128, 7185, 90355, 958	1017 (CDK2), 1387 (CREBBP), 1398 (CRK), 1655 (DDX5), 167826 (), 1956 (EGFR), 2033 (EP300), 25 (ABL1), 2547 (), 2885 (GRB2), 3106 (HLA-B), 3107 (HLA-C), 3118 (), 3119 (HLA-DQB1), 324 (APC), 3309 (HSPA5), 3312 (HSPA8), 3559 (), 3630 (), 3717 (JAK2), 4005 (LMO2), 4088 (SMAD3), 4089 (SMAD4), 4691 (NCL), 4790 (NFKB1), 4869 (NPM1), 5159 (PDGFRB), 5566 (PRKACA), 5728 (PTEN), 5781 (PTPN11), 596 (), 5966 …
parkinsonian disorders	10228, 120892, 1639, 1861, 2534, 2580, 27429, 333, 348, 351, 367, 4137, 4744, 4905, 5071, 5134, 5663, 5764, 6197, 65018, 6622, 7054, 7316, 7345, 7846, 9570, 9627	120892, 4137, 5071, 65018, 6622, 7054, 9627	10228 (STX6), 120892 (), 1639 (DCTN1), 1861 (TOR1A), 2534 (FYN), 2580 (GAK), 27429 (HTRA2), 333 (APLP1), 348 (APOE), 351 (app), 367 (AR), 4137 (), 4744 (), 4905 (NSF), 5071 (), 5134 (), 5663 (PSEN1), 5764 (PTN), 6197 (RPS6KA3), 65018 (PINK1), 6622 (SNCA), 7054 (), 7316 (UBC), 7345 (UCHL1), 7846 (TUBA1A), 9570 (), 9627 (SNCAIP)
demyelinating diseases	1029, 10399, 10919, 1655, 1660, 1786, 207, 2316, 2353, 25, 2534, 2885, 3064, 3106, 3107, 3315, 3329, 351, 3559, 3575, 367, 387082, 4137, 4609, 472, 4744, 5578, 5579, 5582, 5583, 5594, 5621, 5663, 5747, 5781, 5894, 6197, 64332, 65125, 6622, 6667, 6714, 677, 6774, 6891, 6908, 7020, 7054, 7132, 7157, 7316, 7534, 7916, 801, 8517, 920	10919, 1786, 3106, 3107, 3559, 3575, 5594, 5747, 64332, 65125, 677, 6774, 6891, 7132, 7916	1029 (), 10399 (GNB2L1), 10919 (EHMT2), 1655 (DDX5), 1660 (), 1786 (DNMT1), 207 (AKT1), 2316 (FLNA), 2353 (Fos), 25 (ABL1), 2534 (FYN), 2885 (GRB2), 3064 (HTT), 3106 (HLA-B), 3107 (HLA-C), 3315 (HSPB1), 3329 (HSPD1), 351 (app), 3559 (), 3575 (), 367 (AR), 387082 (), 4137 (), 4609 (MYC), 472 (ATM), 4744 (), 5578 (PRKCA), 5579 (PRKCB), 5582 (), 5583 (PRKCH), 5594 (MAPK1), 5621 (PRNP), 5663 (PSEN1),…
metal metabolism, inborn errors	1387, 2033, 2353, 351, 4088, 538, 540, 5451, 5566, 5578, 6772, 7520	538, 540	1387 (CREBBP), 2033 (EP300), 2353 (Fos), 351 (app), 4088 (SMAD3), 538 (ATP7A), 540 (), 5451 (POU2F1), 5566 (PRKACA), 5578 (PRKCA), 6772 (STAT1), 7520 (XRCC5)
lung neoplasms	1017, 1029, 1387, 1398, 1499, 1655, 1956, 1999, 2064, 207, 2099, 2521, 2885, 2956, 324, 3309, 3717, 4088, 4691, 472, 4869, 5159, 5371, 5566, 5594, 596, 6714, 672, 675, 6774, 6794, 7157, 8312, 8626	1956, 2064, 6794, 7157, 8626	1017 (CDK2), 1029 (), 1387 (CREBBP), 1398 (CRK), 1499 (CTNNB1), 1655 (DDX5), 1956 (EGFR), 1999 (ELF3), 2064 (ERBB2), 207 (AKT1), 2099 (ESR1), 2521 (FUS), 2885 (GRB2), 2956 (), 324 (APC), 3309 (HSPA5), 3717 (JAK2), 4088 (SMAD3), 4691 (NCL), 472 (ATM), 4869 (NPM1), 5159 (PDGFRB), 5371 (PML), 5566 (PRKACA), 5594 (MAPK1), 596 (), 6714 (SRC), 672 (BRCA1), 675 (), 6774 (STAT3), 6794 (STK11), 7157 (TP53…
lipid metabolism disorders	1017, 1050, 1071, 1387, 1398, 1508, 1509, 1956, 2099, 2547, 2581, 2629, 2717, 2720, 2760, 3073, 3074, 3172, 335, 338, 3630, 3643, 3667, 3990, 4023, 4036, 4087, 4088, 410, 411, 427, 4869, 5347, 5406, 5451, 5476, 5566, 5660, 5663, 5925, 65264, 6609, 6667, 6670, 7015, 7025, 811	1509, 2581, 2629, 2717, 2720, 2760, 3073, 3074, 410, 411, 427, 5476, 5660, 6609	1017 (CDK2), 1050 (), 1071 (), 1387 (CREBBP), 1398 (CRK), 1508 (CTSB), 1509 (), 1956 (EGFR), 2099 (ESR1), 2547 (), 2581 (GALC), 2629 (), 2717 (), 2720 (GLB1), 2760 (GM2A), 3073 (), 3074 (HEXB), 3172 (), 335 (APOA1), 338 (APOB), 3630 (), 3643 (INSR), 3667 (), 3990 (LIPC), 4023 (), 4036 (LRP2), 4087 (SMAD2), 4088 (SMAD3), 410 (), 411 (), 427 (ASAH1), 4869 (NPM1), 5347 (PLK1), 5406 (PNLIP), 5451 (PO…
dyskinesias	100529067, 10454, 10589, 10768, 10865, 10933, 11030, 11036, 122183, 1385, 158358, 1639, 1654, 1813, 196, 22864, 23013, 25763, 26292, 27292, 2771, 284996, 3064, 3297, 3315, 367, 3708, 392, 4218, 468, 4905, 5036, 5080, 509, 55226, 55646, 55893, 56945, 5764, 5901, 5998, 6134, 6147, 6230, 6872, 6873, 688, 6908, 708, 7205, 7224, 7316, 7629, 7802, 79084, 7916, 8189, 8290, 9240, 92906, 9325, 9455, 9513,…	3064, 3708, 5080, 6872, 6908	100529067 (), 10454 (TAB1), 10589 (DRAP1), 10768 (AHCYL1), 10865 (ARID5A), 10933 (), 11030 (RBPMS), 11036 (), 122183 (), 1385 (), 158358 (KIAA2026), 1639 (DCTN1), 1654 (DDX3X), 1813 (), 196 (AHR), 22864 (), 23013 (SPEN), 25763 (), 26292 (), 27292 (), 2771 (GNAI2), 284996 (), 3064 (HTT), 3297 (HSF1), 3315 (HSPB1), 367 (AR), 3708 (ITPR1), 392 (ARHGAP1), 4218 (RAB8A), 468 (ATF4), 4905 (NSF), 5036 ()…
leukemia, lymphoid	1017, 1029, 1387, 1398, 1499, 1655, 2033, 2099, 2353, 238, 25, 2885, 29844, 3309, 3312, 3717, 3932, 4004, 4005, 4066, 4088, 4089, 4609, 4691, 472, 4790, 4869, 4928, 5079, 5087, 5159, 5371, 5566, 5578, 5594, 5663, 5781, 5925, 596, 613, 6667, 6714, 672, 6772, 6774, 6886, 6887, 6929, 7157, 7185, 7428, 7454, 7704, 8178, 8517, 861, 867, 920	29844, 4004, 4005, 4066, 4609, 5079, 5087, 596, 6886, 6887, 6929, 8178, 861	1017 (CDK2), 1029 (), 1387 (CREBBP), 1398 (CRK), 1499 (CTNNB1), 1655 (DDX5), 2033 (EP300), 2099 (ESR1), 2353 (Fos), 238 (ALK), 25 (ABL1), 2885 (GRB2), 29844 (), 3309 (HSPA5), 3312 (HSPA8), 3717 (JAK2), 3932 (LCK), 4004 (LMO1), 4005 (LMO2), 4066 (), 4088 (SMAD3), 4089 (SMAD4), 4609 (MYC), 4691 (NCL), 472 (ATM), 4790 (NFKB1), 4869 (NPM1), 4928 (NUP98), 5079 (PAX5), 5087 (PBX1), 5159 (PDGFRB), 5371 …
lung diseases	1017, 1029, 1398, 1956, 1999, 2035, 2064, 2313, 2521, 2885, 324, 3658, 3717, 4086, 4088, 4089, 4093, 4855, 4869, 5371, 5594, 5664, 5925, 6714, 672, 6794, 7157, 7917, 8626	1017, 1956, 1999, 2064, 3658, 4086, 4088, 4089, 4093, 4855, 6794, 7157, 8626	1017 (CDK2), 1029 (), 1398 (CRK), 1956 (EGFR), 1999 (ELF3), 2035 (EPB41), 2064 (ERBB2), 2313 (FLI1), 2521 (FUS), 2885 (GRB2), 324 (APC), 3658 (IREB2), 3717 (JAK2), 4086 (), 4088 (SMAD3), 4089 (SMAD4), 4093 (), 4855 (), 4869 (NPM1), 5371 (PML), 5594 (MAPK1), 5664 (PSEN2), 5925 (RB1), 6714 (SRC), 672 (BRCA1), 6794 (STK11), 7157 (TP53), 7917 (BAG6), 8626 (TP63)
disorders of sex development	1050, 1499, 1584, 1585, 190, 207, 2516, 268, 269, 3284, 367, 5728, 6662, 6736, 9862, 999	1584, 190, 2516, 268, 269, 3284, 367, 6662, 6736	1050 (), 1499 (CTNNB1), 1584 (), 1585 (), 190 (), 207 (AKT1), 2516 (), 268 (), 269 (), 3284 (), 367 (AR), 5728 (PTEN), 6662 (), 6736 (), 9862 (MED24), 999 (CDH1)
ectodermal dysplasia	10399, 10913, 128178, 1387, 1896, 2033, 207, 2316, 2353, 25, 3329, 3643, 387082, 4609, 5295, 5579, 6667, 6714, 7316, 7534, 7846, 8517	10913, 128178, 1896	10399 (GNB2L1), 10913 (), 128178 (), 1387 (CREBBP), 1896 (), 2033 (EP300), 207 (AKT1), 2316 (FLNA), 2353 (Fos), 25 (ABL1), 3329 (HSPD1), 3643 (INSR), 387082 (), 4609 (MYC), 5295 (PIK3R1), 5579 (PRKCB), 6667 (SP1), 6714 (SRC), 7316 (UBC), 7534 (YWHAZ), 7846 (TUBA1A), 8517 (IKBKG)
metabolism, inborn errors	10399, 11234, 1387, 1629, 1660, 1738, 189, 19, 2033, 207, 212, 215, 2243, 2316, 2353, 25, 255738, 26119, 26258, 2639, 2653, 2690, 27034, 2731, 275, 284119, 2885, 28976, 3081, 3242, 3265, 3329, 335, 338, 34, 348, 35, 351, 36, 3643, 387082, 388552, 3931, 3949, 4088, 4547, 4609, 4691, 5053, 5092, 51, 5160, 5162, 5189, 5190, 5191, 5192, 5193, 5194, 5195, 5264, 5295, 55670, 5578, 5579, 5594, 5663, 572…	11234, 1629, 1738, 189, 19, 212, 215, 2243, 255738, 26119, 26258, 2639, 2653, 27034, 2731, 275, 284119, 28976, 3081, 3242, 335, 338, 34, 348, 35, 36, 388552, 3931, 3949, 4547, 5053, 5092, 51, 5160, 5162, 5189, 5190, 5191, 5192, 5193, 5194, 5195, 5264, 55670, 5824, 5828, 5830, 5860, 593, 594, 6521, 6569, 6898, 7276, 760, 79803, 84062, 84343, 847, 8504, 8546, 8671, 9409	10399 (GNB2L1), 11234 (HPS5), 1387 (CREBBP), 1629 (), 1660 (), 1738 (), 189 (), 19 (ABCA1), 2033 (EP300), 207 (AKT1), 212 (ALAS2), 215 (), 2243 (FGA), 2316 (FLNA), 2353 (Fos), 25 (ABL1), 255738 (), 26119 (), 26258 (PLDN), 2639 (GCDH), 2653 (), 2690 (), 27034 (), 2731 (), 275 (AMT), 284119 (PTRF), 2885 (GRB2), 28976 (), 3081 (), 3242 (), 3265 (), 3329 (HSPD1), 335 (APOA1), 338 (APOB), 34 (), 348 (…
purine-pyrimidine metabolism, inborn errors	151531, 1806, 1807, 1809, 1890, 2895, 56896, 56925, 57120, 7378, 8678	1806, 1807	151531 (), 1806 (DPYD), 1807 (), 1809 (DPYSL3), 1890 (), 2895 (), 56896 (DPYSL5), 56925 (), 57120 (GOPC), 7378 (UPP1), 8678 (BECN1)
neuromuscular diseases	1140, 121512, 1639, 1655, 1756, 1778, 1786, 19, 2010, 207, 22920, 22948, 23064, 2316, 2318, 23345, 2353, 25, 26353, 285489, 2885, 291, 3106, 3315, 3329, 335, 3643, 367, 387082, 4000, 4137, 4311, 4313, 4593, 4609, 4691, 4703, 4744, 4747, 5213, 5578, 5781, 58, 5894, 5913, 64221, 6442, 6443, 6444, 6445, 65125, 6667, 6714, 7074, 7138, 7157, 7170, 7273, 7276, 7534, 825, 8291, 8292, 8518, 8557, 859, 88…	1140, 121512, 1639, 1756, 1778, 1786, 19, 2010, 22920, 22948, 23064, 2318, 23345, 26353, 285489, 291, 3315, 3329, 335, 367, 4000, 4593, 4703, 4744, 4747, 58, 5913, 64221, 6442, 6443, 6444, 6445, 65125, 7074, 7138, 7170, 7273, 7276, 825, 8291, 8292, 8518, 8557, 859, 8898, 8988, 9499, 9782, 998	1140 (), 121512 (FGD4), 1639 (DCTN1), 1655 (DDX5), 1756 (DMD), 1778 (DYNC1H1), 1786 (DNMT1), 19 (ABCA1), 2010 (), 207 (AKT1), 22920 (KIFAP3), 22948 (CCT5), 23064 (SETX), 2316 (FLNA), 2318 (), 23345 (SYNE1), 2353 (Fos), 25 (ABL1), 26353 (HSPB8), 285489 (), 2885 (GRB2), 291 (), 3106 (HLA-B), 3315 (HSPB1), 3329 (HSPD1), 335 (APOA1), 3643 (INSR), 367 (AR), 387082 (), 4000 (LMNA), 4137 (), 4311 (), 43…
heart arrest	1956, 2099, 23471, 2885, 2890, 3275, 3781, 51564, 5566, 5583, 5925, 6714, 79004, 88	2890	1956 (EGFR), 2099 (ESR1), 23471 (TRAM1), 2885 (GRB2), 2890 (), 3275 (PRMT2), 3781 (), 51564 (HDAC7), 5566 (PRKACA), 5583 (PRKCH), 5925 (RB1), 6714 (SRC), 79004 (), 88 ()
renal tubular transport, inborn errors	10036, 10645, 3329, 3725, 408, 4627, 5018, 5335, 5451, 5566, 57540, 6262, 6521, 6744, 6840, 6895, 7128, 7454, 7531, 7532, 760, 81, 8671, 9253, 9734	6521, 760, 8671	10036 (), 10645 (CAMKK2), 3329 (HSPD1), 3725 (Jun), 408 (), 4627 (MYH9), 5018 (OXA1L), 5335 (PLCG1), 5451 (POU2F1), 5566 (PRKACA), 57540 (), 6262 (RYR2), 6521 (), 6744 (SSFA2), 6840 (SVIL), 6895 (), 7128 (TNFAIP3), 7454 (WAS), 7531 (YWHAE), 7532 (YWHAG), 760 (CA2), 81 (ACTN4), 8671 (SLC4A4), 9253 (NUMBL), 9734 ()
cholestasis	3117, 3118, 3119, 920	3118, 3119	3117 (HLA-DQA1), 3118 (), 3119 (HLA-DQB1), 920 (CD4)
collagen diseases	1147, 1277, 1278, 1294, 2885, 3106, 3312, 4088, 4691, 4790, 5479, 5566, 7133, 7185, 7428, 7454, 8312, 8517, 865	1277, 1278, 1294	1147 (CHUK), 1277 (COL1A1), 1278 (COL1A2), 1294 (COL7A1), 2885 (GRB2), 3106 (HLA-B), 3312 (HSPA8), 4088 (SMAD3), 4691 (NCL), 4790 (NFKB1), 5479 (PPIB), 5566 (PRKACA), 7133 (), 7185 (), 7428 (), 7454 (WAS), 8312 (), 8517 (IKBKG), 865 (CBFB)
spinal diseases	1019, 1277, 1655, 1956, 2033, 3837, 4049, 4055, 4089, 4311, 4318, 5966, 6187, 633, 7057, 7124, 7157, 7536, 81620, 920	4049, 4055, 5966, 7124	1019 (Cdk4), 1277 (COL1A1), 1655 (DDX5), 1956 (EGFR), 2033 (EP300), 3837 (KPNB1), 4049 (), 4055 (LTBR), 4089 (SMAD4), 4311 (), 4318 (), 5966 (), 6187 (), 633 (BGN), 7057 (THBS1), 7124 (TNF), 7157 (TP53), 7536 (SF1), 81620 (), 920 (CD4)
basal ganglia diseases	10084, 10133, 120892, 1861, 1981, 2580, 3064, 3315, 367, 3708, 4000, 4137, 4609, 5053, 5071, 5663, 5764, 6197, 65018, 6606, 6622, 6908, 7020, 7054, 7157, 8518, 9627	120892, 1861, 4137, 5071, 65018, 6622, 7054, 9627	10084 (PQBP1), 10133 (OPTN), 120892 (), 1861 (TOR1A), 1981 (EIF4G1), 2580 (GAK), 3064 (HTT), 3315 (HSPB1), 367 (AR), 3708 (ITPR1), 4000 (LMNA), 4137 (), 4609 (MYC), 5053 (), 5071 (), 5663 (PSEN1), 5764 (PTN), 6197 (RPS6KA3), 65018 (PINK1), 6606 (), 6622 (SNCA), 6908 (), 7020 (TFAP2A), 7054 (), 7157 (TP53), 8518 (), 9627 (SNCAIP)
skin abnormalities	10399, 1308, 1387, 1832, 2033, 207, 2316, 2353, 242, 25, 2885, 3329, 351, 3643, 3655, 3691, 3848, 3852, 3853, 3861, 387082, 3872, 4313, 4609, 5295, 5317, 5339, 5578, 5579, 65125, 6667, 6714, 6772, 7020, 7316, 7534, 7846, 8517	1308, 1832, 242, 3655, 3691, 3848, 3852, 3853, 3861, 3872, 5317, 5339	10399 (GNB2L1), 1308 (), 1387 (CREBBP), 1832 (DSP), 2033 (EP300), 207 (AKT1), 2316 (FLNA), 2353 (Fos), 242 (), 25 (ABL1), 2885 (GRB2), 3329 (HSPD1), 351 (app), 3643 (INSR), 3655 (ITGA6), 3691 (ITGB4), 3848 (), 3852 (KRT5), 3853 (KRT6A), 3861 (), 387082 (), 3872 (), 4313 (MMP2), 4609 (MYC), 5295 (PIK3R1), 5317 (), 5339 (PLEC), 5578 (PRKCA), 5579 (PRKCB), 65125 (WNK1), 6667 (SP1), 6714 (SRC), 6772 …
neurodegenerative diseases	10133, 10228, 10452, 11315, 1191, 120892, 1476, 1509, 1639, 1778, 1786, 1804, 1861, 1959, 1981, 22920, 22948, 23064, 23345, 2534, 2580, 25814, 26353, 2670, 2705, 27429, 2934, 3064, 3315, 3329, 333, 335, 341, 348, 351, 367, 3708, 3897, 4000, 4137, 4204, 4512, 4514, 4519, 4535, 4536, 4538, 4539, 4540, 4541, 4724, 4744, 4747, 4763, 4771, 4854, 4905, 4976, 5053, 5071, 54840, 5521, 5582, 5621, 5663, 5…	10133, 10228, 10452, 11315, 1191, 120892, 1476, 1509, 1639, 1778, 1786, 1804, 1861, 1959, 1981, 22920, 22948, 23064, 23345, 2580, 25814, 26353, 2670, 2705, 27429, 3064, 3315, 3329, 335, 341, 348, 351, 367, 3708, 3897, 4000, 4137, 4204, 4512, 4514, 4519, 4535, 4536, 4538, 4539, 4540, 4541, 4724, 4744, 4747, 4763, 4771, 4905, 4976, 5071, 54840, 5521, 5582, 5621, 5663, 5664, 56922, 65018, 65125, 662…	10133 (OPTN), 10228 (STX6), 10452 (TOMM40), 11315 (), 1191 (CLU), 120892 (), 1476 (CSTB), 1509 (), 1639 (DCTN1), 1778 (DYNC1H1), 1786 (DNMT1), 1804 (DPP6), 1861 (TOR1A), 1959 (), 1981 (EIF4G1), 22920 (KIFAP3), 22948 (CCT5), 23064 (SETX), 23345 (SYNE1), 2534 (FYN), 2580 (GAK), 25814 (), 26353 (HSPB8), 2670 (GFAP), 2705 (), 27429 (HTRA2), 2934 (GSN), 3064 (HTT), 3315 (HSPB1), 3329 (HSPD1), 333 (APL…
pigmentation disorders	11234, 1387, 1398, 1660, 2033, 2316, 2353, 25, 26258, 2690, 2885, 3106, 3265, 3309, 3329, 3643, 388552, 4609, 5295, 5566, 5578, 5579, 5594, 5728, 5781, 5894, 6654, 6667, 6714, 6772, 6777, 7020, 7316, 7534, 7846, 79803, 84062, 84343, 8517, 8546	11234, 26258, 388552, 79803, 84062, 84343, 8546	11234 (HPS5), 1387 (CREBBP), 1398 (CRK), 1660 (), 2033 (EP300), 2316 (FLNA), 2353 (Fos), 25 (ABL1), 26258 (PLDN), 2690 (), 2885 (GRB2), 3106 (HLA-B), 3265 (), 3309 (HSPA5), 3329 (HSPD1), 3643 (INSR), 388552 (), 4609 (MYC), 5295 (PIK3R1), 5566 (PRKACA), 5578 (PRKCA), 5579 (PRKCB), 5594 (MAPK1), 5728 (PTEN), 5781 (PTPN11), 5894 (RAF1), 6654 (SOS1), 6667 (SP1), 6714 (SRC), 6772 (STAT1), 6777 (STAT5B…
ataxia	2534, 2782, 3064, 3708, 5594, 5764, 58, 7222, 773, 785, 9478	773, 785	2534 (FYN), 2782 (GNB1), 3064 (HTT), 3708 (ITPR1), 5594 (MAPK1), 5764 (PTN), 58 (ACTA1), 7222 (TRPC3), 773 (CACNA1A), 785 (CACNB4), 9478 (CABP1)
hyperinsulinism	10094, 1050, 1071, 1508, 2130, 2547, 3118, 3119, 3172, 335, 338, 3480, 3490, 3630, 3643, 3651, 3990, 4023, 4036, 5347, 5451, 5663, 5925, 65264, 6667, 6670, 7025, 811, 9709	1071, 3990, 4023	10094 (ARPC3), 1050 (), 1071 (), 1508 (CTSB), 2130 (EWSR1), 2547 (), 3118 (), 3119 (HLA-DQB1), 3172 (), 335 (APOA1), 338 (APOB), 3480 (IGF1R), 3490 (IGFBP7), 3630 (), 3643 (INSR), 3651 (), 3990 (LIPC), 4023 (), 4036 (LRP2), 5347 (PLK1), 5451 (POU2F1), 5663 (PSEN1), 5925 (RB1), 65264 (), 6667 (SP1), 6670 (SP3), 7025 (NR2F1), 811 (CALR), 9709 (HERPUD1)
glioma	1017, 1191, 1387, 1499, 1956, 2064, 2099, 2316, 25, 2534, 2885, 324, 3309, 367, 4088, 4609, 4691, 472, 5371, 5566, 5578, 5594, 5621, 5663, 5664, 5747, 5764, 5781, 5894, 5925, 65125, 6667, 6714, 7157, 7316, 7534, 8517	1499, 2064, 324	1017 (CDK2), 1191 (CLU), 1387 (CREBBP), 1499 (CTNNB1), 1956 (EGFR), 2064 (ERBB2), 2099 (ESR1), 2316 (FLNA), 25 (ABL1), 2534 (FYN), 2885 (GRB2), 324 (APC), 3309 (HSPA5), 367 (AR), 4088 (SMAD3), 4609 (MYC), 4691 (NCL), 472 (ATM), 5371 (PML), 5566 (PRKACA), 5578 (PRKCA), 5594 (MAPK1), 5621 (PRNP), 5663 (PSEN1), 5664 (PSEN2), 5747 (PTK2), 5764 (PTN), 5781 (PTPN11), 5894 (RAF1), 5925 (RB1), 65125 (WNK…
inflammatory bowel diseases	1017, 1050, 1387, 1398, 149233, 1499, 1601, 1655, 1788, 2033, 2034, 207, 2099, 2308, 238, 25, 3172, 324, 3559, 3575, 3586, 3587, 3588, 3593, 3595, 3717, 4005, 4088, 4089, 4092, 4691, 4790, 4869, 5159, 57154, 5771, 5979, 6670, 672, 675, 6774, 7048, 7128, 7185, 7297, 7428, 7704, 8204, 8312, 8313, 861, 8764, 999	1050, 149233, 1601, 1788, 2308, 3172, 3559, 3575, 3586, 3587, 3588, 3593, 3595, 3717, 4088, 57154, 5771, 6774, 7297, 8204, 8764	1017 (CDK2), 1050 (), 1387 (CREBBP), 1398 (CRK), 149233 (), 1499 (CTNNB1), 1601 (DAB2), 1655 (DDX5), 1788 (), 2033 (EP300), 2034 (EPAS1), 207 (AKT1), 2099 (ESR1), 2308 (FOXO1), 238 (ALK), 25 (ABL1), 3172 (), 324 (APC), 3559 (), 3575 (), 3586 (), 3587 (IL10RA), 3588 (IL10RB), 3593 (), 3595 (IL12RB2), 3717 (JAK2), 4005 (LMO2), 4088 (SMAD3), 4089 (SMAD4), 4092 (), 4691 (NCL), 4790 (NFKB1), 4869 (NPM…
lupus erythematosus, systemic	1017, 1029, 1398, 1460, 2033, 2099, 2113, 2885, 3106, 3107, 3117, 3119, 333, 3687, 3717, 3815, 3932, 4005, 4088, 4691, 472, 4790, 4869, 5159, 55791, 5594, 5781, 596, 5966, 613, 6456, 65125, 6667, 672, 6774, 6775, 7088, 7132, 7157, 7185, 7428, 7454, 7917, 8517, 861, 867, 8870, 9094, 973	1460, 2113, 3687, 7917, 8870	1017 (CDK2), 1029 (), 1398 (CRK), 1460 (), 2033 (EP300), 2099 (ESR1), 2113 (ETS1), 2885 (GRB2), 3106 (HLA-B), 3107 (HLA-C), 3117 (HLA-DQA1), 3119 (HLA-DQB1), 333 (APLP1), 3687 (ITGAX), 3717 (JAK2), 3815 (), 3932 (LCK), 4005 (LMO2), 4088 (SMAD3), 4691 (NCL), 472 (ATM), 4790 (NFKB1), 4869 (NPM1), 5159 (PDGFRB), 55791 (), 5594 (MAPK1), 5781 (PTPN11), 596 (), 5966 (), 613 (BCR), 6456 (), 65125 (WNK1)…
cholestasis, intrahepatic	3117, 3118, 3119, 920	3118, 3119	3117 (HLA-DQA1), 3118 (), 3119 (HLA-DQB1), 920 (CD4)
alzheimer disease	10452, 1191, 1778, 1956, 2670, 2934, 348, 351, 4137, 4854, 4905, 5071, 5621, 5663, 5664, 5747, 5764, 65125, 6622, 7316, 9445, 9627	10452, 1191, 348, 351, 5663, 5664	10452 (TOMM40), 1191 (CLU), 1778 (DYNC1H1), 1956 (EGFR), 2670 (GFAP), 2934 (GSN), 348 (APOE), 351 (app), 4137 (), 4854 (), 4905 (NSF), 5071 (), 5621 (PRNP), 5663 (PSEN1), 5664 (PSEN2), 5747 (PTK2), 5764 (PTN), 65125 (WNK1), 6622 (SNCA), 7316 (UBC), 9445 (ITM2B), 9627 (SNCAIP)
cardiomyopathy, hypertrophic, familial	1756, 1956, 2316, 2885, 4607, 51778, 5290, 5566, 6714, 70, 7168, 7273, 7414, 8557, 88	4607, 51778, 7273, 8557	1756 (DMD), 1956 (EGFR), 2316 (FLNA), 2885 (GRB2), 4607 (MYBPC3), 51778 (MYOZ2), 5290 (PIK3CA), 5566 (PRKACA), 6714 (SRC), 70 (), 7168 (TPM1), 7273 (TTN), 7414 (VCL), 8557 (TCAP), 88 ()
craniofacial abnormalities	10399, 1387, 2033, 207, 2254, 2260, 2316, 2353, 25, 2690, 2885, 3265, 3329, 3481, 3643, 3845, 4088, 4313, 4487, 4488, 4609, 4893, 5295, 5451, 5578, 5579, 5594, 5781, 5894, 6452, 6654, 6667, 6714, 673, 6772, 6777, 7020, 7046, 7048, 7050, 7291, 7316, 7534, 7846, 8517, 860, 9401	1387, 2033, 2260, 3265, 3481, 3643, 3845, 4088, 4487, 4488, 4893, 5781, 5894, 6452, 6654, 673, 7046, 7048, 7050, 7291, 860, 9401	10399 (GNB2L1), 1387 (CREBBP), 2033 (EP300), 207 (AKT1), 2254 (), 2260 (FGFR1), 2316 (FLNA), 2353 (Fos), 25 (ABL1), 2690 (), 2885 (GRB2), 3265 (), 3329 (HSPD1), 3481 (IGF2), 3643 (INSR), 3845 (KRAS), 4088 (SMAD3), 4313 (MMP2), 4487 (), 4488 (), 4609 (MYC), 4893 (NRAS), 5295 (PIK3R1), 5451 (POU2F1), 5578 (PRKCA), 5579 (PRKCB), 5594 (MAPK1), 5781 (PTPN11), 5894 (RAF1), 6452 (SH3BP2), 6654 (SOS1), 6…
abnormalities, multiple	10399, 1387, 182, 2033, 2068, 207, 2071, 2200, 2254, 2260, 22954, 2316, 25, 2690, 2736, 2737, 2885, 3265, 3329, 3481, 3643, 387082, 404672, 4088, 4286, 4313, 4487, 4609, 4792, 4853, 5077, 5190, 5192, 5193, 5195, 5295, 5451, 55670, 5578, 5579, 5594, 5663, 5727, 5728, 57514, 5781, 5824, 5828, 5830, 5894, 6469, 65125, 6654, 6663, 6667, 6714, 673, 6772, 6777, 7020, 7046, 7048, 7050, 7316, 7546, 7547,…	1387, 182, 2033, 2068, 207, 2071, 2200, 22954, 2736, 2737, 3265, 3481, 3643, 404672, 4088, 4286, 4487, 4792, 4853, 5077, 5190, 5192, 5193, 5195, 55670, 5727, 5728, 57514, 5781, 5824, 5828, 5830, 5894, 6469, 6663, 673, 7020, 7046, 7048, 7050, 7546, 7547, 8195, 8504, 8517, 8626, 9409	10399 (GNB2L1), 1387 (CREBBP), 182 (JAG1), 2033 (EP300), 2068 (ERCC2), 207 (AKT1), 2071 (ERCC3), 2200 (FBN1), 2254 (), 2260 (FGFR1), 22954 (), 2316 (FLNA), 25 (ABL1), 2690 (), 2736 (), 2737 (GLI3), 2885 (GRB2), 3265 (), 3329 (HSPD1), 3481 (IGF2), 3643 (INSR), 387082 (), 404672 (), 4088 (SMAD3), 4286 (), 4313 (MMP2), 4487 (), 4609 (MYC), 4792 (NFKBIA), 4853 (NOTCH2), 5077 (PAX3), 5190 (), 5192 (),…
blood protein disorders	1398, 1655, 25, 29760, 3312, 355, 356, 3702, 3815, 3932, 5594, 6667, 6774, 695, 7185, 7454, 867, 930, 973, 974	29760, 695, 973, 974	1398 (CRK), 1655 (DDX5), 25 (ABL1), 29760 (), 3312 (HSPA8), 355 (), 356 (), 3702 (), 3815 (), 3932 (LCK), 5594 (MAPK1), 6667 (SP1), 6774 (STAT3), 695 (), 7185 (), 7454 (WAS), 867 (), 930 (), 973 (), 974 ()
hereditary sensory and motor neuropathy	10399, 1639, 207, 2316, 23345, 2353, 25, 2534, 26353, 2885, 3106, 3315, 3329, 351, 387082, 4609, 4691, 4747, 5578, 5579, 5582, 5594, 5781, 58, 5894, 65125, 6667, 6714, 7020, 7157, 7534, 7846, 8898, 8988, 998	26353, 3315, 4747, 8898, 8988	10399 (GNB2L1), 1639 (DCTN1), 207 (AKT1), 2316 (FLNA), 23345 (SYNE1), 2353 (Fos), 25 (ABL1), 2534 (FYN), 26353 (HSPB8), 2885 (GRB2), 3106 (HLA-B), 3315 (HSPB1), 3329 (HSPD1), 351 (app), 387082 (), 4609 (MYC), 4691 (NCL), 4747 (NEFL), 5578 (PRKCA), 5579 (PRKCB), 5582 (), 5594 (MAPK1), 5781 (PTPN11), 58 (ACTA1), 5894 (RAF1), 65125 (WNK1), 6667 (SP1), 6714 (SRC), 7020 (TFAP2A), 7157 (TP53), 7534 (YW…
breast neoplasms	1017, 1029, 1050, 11200, 1387, 1499, 1655, 1956, 207, 208, 2099, 25, 2547, 2956, 3172, 3309, 3630, 4087, 4088, 4089, 4214, 4292, 4436, 4437, 4683, 4691, 472, 4790, 4869, 5159, 5290, 5347, 5371, 5566, 5728, 5888, 5889, 5892, 5925, 595, 6667, 6670, 672, 675, 6774, 7015, 7025, 7157, 7517, 79728, 80205, 8312, 83990, 861, 867	11200, 207, 208, 2099, 4214, 4683, 5290, 5888, 5889, 5892, 595, 672, 675, 7015, 7517, 79728, 80205, 83990	1017 (CDK2), 1029 (), 1050 (), 11200 (), 1387 (CREBBP), 1499 (CTNNB1), 1655 (DDX5), 1956 (EGFR), 207 (AKT1), 208 (AKT2), 2099 (ESR1), 25 (ABL1), 2547 (), 2956 (), 3172 (), 3309 (HSPA5), 3630 (), 4087 (SMAD2), 4088 (SMAD3), 4089 (SMAD4), 4214 (), 4292 (Mlh1), 4436 (MSH2), 4437 (), 4683 (), 4691 (NCL), 472 (ATM), 4790 (NFKB1), 4869 (NPM1), 5159 (PDGFRB), 5290 (PIK3CA), 5347 (PLK1), 5371 (PML), 5566…
kidney diseases	10645, 1398, 1655, 1729, 2099, 2113, 23607, 29760, 30011, 3107, 3312, 355, 3636, 3687, 3815, 3932, 4233, 4627, 4868, 4869, 525, 5290, 5310, 5311, 5314, 5335, 5451, 5566, 5800, 6262, 6456, 65125, 6667, 6670, 6744, 6774, 6890, 7025, 7088, 7128, 7185, 7428, 7454, 7466, 7532, 7536, 7827, 81, 861, 867	1729, 23607, 30011, 4233, 4627, 4868, 525, 5310, 5311, 5314, 5800, 6262, 65125, 6744, 7466, 7827, 81	10645 (CAMKK2), 1398 (CRK), 1655 (DDX5), 1729 (DIAPH1), 2099 (ESR1), 2113 (ETS1), 23607 (CD2AP), 29760 (), 30011 (SH3KBP1), 3107 (HLA-C), 3312 (HSPA8), 355 (), 3636 (INPPL1), 3687 (ITGAX), 3815 (), 3932 (LCK), 4233 (MET), 4627 (MYH9), 4868 (), 4869 (NPM1), 525 (), 5290 (PIK3CA), 5310 (), 5311 (PKD2), 5314 (), 5335 (PLCG1), 5451 (POU2F1), 5566 (PRKACA), 5800 (), 6262 (RYR2), 6456 (), 65125 (WNK1),…
adenocarcinoma	1017, 1029, 1050, 11236, 1387, 1499, 1655, 1956, 2033, 2034, 207, 2099, 238, 25, 3172, 324, 3309, 4088, 4089, 4092, 4691, 472, 4790, 4869, 5159, 5290, 5347, 5371, 5594, 5781, 5925, 596, 6667, 6670, 672, 675, 6774, 7157, 7185, 7428, 8312, 861, 999	11236, 2034, 324, 7157, 7428, 8312	1017 (CDK2), 1029 (), 1050 (), 11236 (), 1387 (CREBBP), 1499 (CTNNB1), 1655 (DDX5), 1956 (EGFR), 2033 (EP300), 2034 (EPAS1), 207 (AKT1), 2099 (ESR1), 238 (ALK), 25 (ABL1), 3172 (), 324 (APC), 3309 (HSPA5), 4088 (SMAD3), 4089 (SMAD4), 4092 (), 4691 (NCL), 472 (ATM), 4790 (NFKB1), 4869 (NPM1), 5159 (PDGFRB), 5290 (PIK3CA), 5347 (PLK1), 5371 (PML), 5594 (MAPK1), 5781 (PTPN11), 5925 (RB1), 596 (), 66…
myeloproliferative disorders	10006, 1017, 1387, 1398, 2000, 2033, 2057, 2122, 2260, 238, 25, 26191, 2885, 3205, 324, 3312, 3690, 3717, 3815, 4193, 4297, 472, 4790, 5079, 5087, 5159, 5295, 5594, 5728, 613, 640, 6667, 6708, 6774, 6775, 6886, 6929, 695, 7132, 7297, 7454, 7994, 8517, 857, 861, 865	2260, 25, 3205, 3717, 5159, 613	10006 (ABI1), 1017 (CDK2), 1387 (CREBBP), 1398 (CRK), 2000 (), 2033 (EP300), 2057 (EPOR), 2122 (MECOM), 2260 (FGFR1), 238 (ALK), 25 (ABL1), 26191 (), 2885 (GRB2), 3205 (HOXA9), 324 (APC), 3312 (HSPA8), 3690 (ITGB3), 3717 (JAK2), 3815 (), 4193 (), 4297 (MLL), 472 (ATM), 4790 (NFKB1), 5079 (PAX5), 5087 (PBX1), 5159 (PDGFRB), 5295 (PIK3R1), 5594 (MAPK1), 5728 (PTEN), 613 (BCR), 640 (BLK), 6667 (SP1)…
dna repair-deficiency disorders	10000, 10014, 10015, 10016, 100290337, 10036, 10051, 10055, 10063, 10111, 10114, 10131, 10135, 10153, 10197, 10200, 1021, 1022, 1024, 1025, 1026, 10273, 10277, 1029, 10301, 1031, 10346, 10383, 10398, 10425, 10436, 10444, 10474, 10488, 10498, 1051, 1052, 10524, 10551, 10592, 10627, 10635, 10642, 1069, 10713, 10716, 10725, 10783, 10848, 10849, 10856, 10902, 10915, 10920, 10926, 10970, 10978, 10985,…	10111, 1029, 11200, 1161, 1643, 2068, 2071, 2072, 2073, 2074, 2175, 2176, 2177, 2178, 2187, 2189, 2956, 3981, 4292, 4436, 4683, 472, 5395, 55120, 55215, 641, 64421, 7157, 7486, 7507, 7508, 79840	10000 (AKT3), 10014 (HDAC5), 10015 (PDCD6IP), 10016 (PDCD6), 100290337 (), 10036 (), 10051 (), 10055 (), 10063 (), 10111 (RAD50), 10114 (HIPK3), 10131 (TRAP1), 10135 (NAMPT), 10153 (), 10197 (PSME3), 10200 (), 1021 (CDK6), 1022 (), 1024 (CDK8), 1025 (CDK9), 1026 (CDKN1A), 10273 (), 10277 (UBE4B), 1029 (), 10301 (), 1031 (), 10346 (TRIM22), 10383 (TUBB4B), 10398 (), 10425 (ARIH2), 10436 (EMG1), 10…
bone diseases	10133, 1019, 10399, 1050, 1277, 1278, 1280, 1297, 1298, 1299, 1311, 1387, 1398, 1435, 1499, 1513, 1655, 1956, 2033, 207, 2099, 2200, 2254, 2260, 2261, 2263, 22918, 2316, 2353, 25, 2547, 2688, 2690, 2737, 2778, 2885, 3106, 3107, 324, 3309, 3329, 3339, 3559, 3643, 3837, 4005, 4049, 4055, 4088, 4089, 4311, 4313, 4318, 4488, 4591, 4609, 4691, 472, 4790, 4869, 4982, 50964, 51082, 5251, 5295, 5451, 556…	10133, 1277, 1278, 1280, 1297, 1298, 1299, 1311, 1387, 1435, 1513, 2033, 207, 2200, 2254, 2260, 2261, 2263, 22918, 2316, 2688, 2690, 2737, 2778, 3339, 3837, 4049, 4055, 4313, 4318, 4488, 4591, 4982, 50964, 51082, 5251, 5727, 5728, 5966, 6452, 6777, 7038, 7040, 7058, 7080, 7124, 7253, 7291, 7421, 8074, 8443, 8540, 860, 8600, 864, 8792, 9401, 9533	10133 (OPTN), 1019 (Cdk4), 10399 (GNB2L1), 1050 (), 1277 (COL1A1), 1278 (COL1A2), 1280 (COL2A1), 1297 (COL9A1), 1298 (), 1299 (COL9A3), 1311 (COMP), 1387 (CREBBP), 1398 (CRK), 1435 (CSF1), 1499 (CTNNB1), 1513 (), 1655 (DDX5), 1956 (EGFR), 2033 (EP300), 207 (AKT1), 2099 (ESR1), 2200 (FBN1), 2254 (), 2260 (FGFR1), 2261 (FGFR3), 2263 (), 22918 (), 2316 (FLNA), 2353 (Fos), 25 (ABL1), 2547 (), 2688 (G…
musculoskeletal abnormalities	10399, 1387, 2033, 207, 2254, 2260, 2261, 2263, 2316, 2353, 25, 2690, 2736, 2737, 2885, 3265, 3329, 3481, 3643, 3845, 4088, 4313, 4487, 4488, 4609, 4893, 5190, 5295, 5451, 5578, 5579, 5594, 5663, 5727, 5728, 5781, 5894, 6452, 6469, 6654, 6662, 6667, 6714, 673, 6772, 6777, 7020, 7046, 7048, 7050, 7291, 7534, 7546, 7846, 860, 8626, 9401	1387, 2033, 207, 2254, 2260, 2261, 2263, 2736, 2737, 3265, 3481, 3643, 3845, 4088, 4313, 4487, 4488, 4893, 5727, 5728, 5781, 5894, 6452, 6469, 6654, 6662, 673, 7046, 7048, 7050, 7291, 7546, 860, 9401	10399 (GNB2L1), 1387 (CREBBP), 2033 (EP300), 207 (AKT1), 2254 (), 2260 (FGFR1), 2261 (FGFR3), 2263 (), 2316 (FLNA), 2353 (Fos), 25 (ABL1), 2690 (), 2736 (), 2737 (GLI3), 2885 (GRB2), 3265 (), 3329 (HSPD1), 3481 (IGF2), 3643 (INSR), 3845 (KRAS), 4088 (SMAD3), 4313 (MMP2), 4487 (), 4488 (), 4609 (MYC), 4893 (NRAS), 5190 (), 5295 (PIK3R1), 5451 (POU2F1), 5578 (PRKCA), 5579 (PRKCB), 5594 (MAPK1), 566…
neuroectodermal tumors	1019, 1029, 10362, 10440, 10489, 1060, 10615, 1108, 11143, 1452, 145946, 1477, 151568, 161, 1742, 1981, 1999, 200185, 2035, 2316, 23450, 2444, 2521, 26043, 26108, 2669, 2737, 2885, 30836, 3396, 3621, 3688, 3937, 396, 4088, 4188, 4488, 4638, 472, 5055, 5058, 5159, 51593, 51649, 5308, 5468, 5664, 5719, 5764, 57786, 57862, 580, 5903, 5925, 5970, 5971, 6452, 6598, 6640, 675, 6760, 6794, 699, 701, 711…	1019, 1029, 472, 5468, 580, 5925, 6598, 675, 7428, 7517	1019 (Cdk4), 1029 (), 10362 (HMG20B), 10440 (), 10489 (LRRC41), 1060 (CENPC1), 10615 (), 1108 (CHD4), 11143 (), 1452 (CSNK1A1), 145946 (SPATA8), 1477 (), 151568 (), 161 (AP2A2), 1742 (DLG4), 1981 (EIF4G1), 1999 (ELF3), 200185 (KRTCAP2), 2035 (EPB41), 2316 (FLNA), 23450 (), 2444 (), 2521 (FUS), 26043 (UBXN7), 26108 (), 2669 (), 2737 (GLI3), 2885 (GRB2), 30836 (DNTTIP2), 3396 (), 3621 (ING1), 3688 …
goiter	3118, 3119, 3630	3118, 3119	3118 (), 3119 (HLA-DQB1), 3630 ()
vasculitis	100507436, 1029, 10492, 1398, 24144, 26258, 3106, 3107, 3309, 3804, 4282, 4869, 54535, 5594, 6152, 64170, 7185, 8870	3106, 3107	100507436 (MICA), 1029 (), 10492 (SYNCRIP), 1398 (CRK), 24144 (TFIP11), 26258 (PLDN), 3106 (HLA-B), 3107 (HLA-C), 3309 (HSPA5), 3804 (), 4282 (), 4869 (NPM1), 54535 (), 5594 (MAPK1), 6152 (RPL24), 64170 (), 7185 (), 8870 (IER3)
autoimmune diseases	10019, 1017, 1029, 10318, 10320, 10919, 1234, 1387, 1460, 148867, 150221, 1656, 167826, 1786, 190, 1997, 2033, 2057, 2065, 207, 2113, 2213, 2243, 2266, 23, 2309, 2353, 238, 25, 2516, 259197, 26191, 286, 2885, 29760, 3075, 3092, 3106, 3107, 3117, 3118, 3119, 3135, 3172, 3305, 3309, 3481, 355, 3559, 356, 3575, 3586, 3674, 3684, 3685, 3687, 3690, 3702, 3717, 3815, 3899, 3932, 4282, 4297, 4609, 4683,…	10019, 10318, 10320, 10919, 1234, 1460, 148867, 150221, 1656, 167826, 1786, 190, 1997, 2065, 2113, 2213, 23, 2516, 259197, 26191, 3075, 3092, 3106, 3107, 3135, 3172, 3305, 3309, 3481, 355, 3559, 356, 3575, 3586, 3684, 3687, 3702, 3899, 4282, 4803, 4914, 50943, 5211, 53347, 5573, 5594, 5696, 57176, 5747, 5771, 5788, 5796, 5966, 6311, 639, 640, 64135, 64332, 64375, 65125, 677, 6774, 6775, 6890, 689…	10019 (SH2B3), 1017 (CDK2), 1029 (), 10318 (TNIP1), 10320 (IKZF1), 10919 (EHMT2), 1234 (), 1387 (CREBBP), 1460 (), 148867 (), 150221 (), 1656 (DDX6), 167826 (), 1786 (DNMT1), 190 (), 1997 (ELF1), 2033 (EP300), 2057 (EPOR), 2065 (ERBB3), 207 (AKT1), 2113 (ETS1), 2213 (), 2243 (FGA), 2266 (FGG), 23 (ABCF1), 2309 (FOXO3), 2353 (Fos), 238 (ALK), 25 (ABL1), 2516 (), 259197 (), 26191 (), 286 (), 2885 (…
polyneuropathies	1655, 1956, 2099, 23064, 2316, 2318, 23345, 238, 2534, 26353, 3064, 3106, 3315, 4691, 4747, 5582, 5594, 5781, 58, 7138, 7157, 7534, 8898, 8988, 998	26353, 3315, 4747, 8898, 8988	1655 (DDX5), 1956 (EGFR), 2099 (ESR1), 23064 (SETX), 2316 (FLNA), 2318 (), 23345 (SYNE1), 238 (ALK), 2534 (FYN), 26353 (HSPB8), 3064 (HTT), 3106 (HLA-B), 3315 (HSPB1), 4691 (NCL), 4747 (NEFL), 5582 (), 5594 (MAPK1), 5781 (PTPN11), 58 (ACTA1), 7138 (TNNT1), 7157 (TP53), 7534 (YWHAZ), 8898 (MTMR2), 8988 (), 998 (CDC42)
hair diseases	10399, 1387, 2033, 207, 2316, 2353, 3558, 3559, 5295, 5451, 5578, 5579, 5594, 5728, 5781, 5894, 6667, 6714, 6772, 6777, 7316, 860	3558, 3559	10399 (GNB2L1), 1387 (CREBBP), 2033 (EP300), 207 (AKT1), 2316 (FLNA), 2353 (Fos), 3558 (IL2), 3559 (), 5295 (PIK3R1), 5451 (POU2F1), 5578 (PRKCA), 5579 (PRKCB), 5594 (MAPK1), 5728 (PTEN), 5781 (PTPN11), 5894 (RAF1), 6667 (SP1), 6714 (SRC), 6772 (STAT1), 6777 (STAT5B), 7316 (UBC), 860 ()
lymphatic diseases	10006, 1017, 10215, 10318, 10492, 1050, 1147, 1387, 150221, 2000, 2033, 2060, 2078, 23048, 2308, 2309, 238, 24144, 25, 2516, 2521, 2908, 29760, 29844, 3117, 3118, 3119, 3205, 324, 3305, 3309, 331, 333, 355, 356, 3630, 3702, 3717, 388698, 4004, 4005, 4066, 4087, 4088, 4193, 4297, 4303, 4609, 4791, 4869, 488, 4893, 4914, 4928, 5079, 5087, 5159, 5296, 578, 5914, 595, 596, 5966, 602, 604, 6152, 6176,…	10006, 23048, 2309, 238, 29760, 29844, 331, 355, 356, 3702, 4004, 4005, 4066, 4297, 4609, 4869, 4928, 5079, 5087, 595, 596, 6176, 64127, 6886, 6887, 6929, 695, 7249, 8178, 8301, 841, 843, 861, 973, 974	10006 (ABI1), 1017 (CDK2), 10215 (), 10318 (TNIP1), 10492 (SYNCRIP), 1050 (), 1147 (CHUK), 1387 (CREBBP), 150221 (), 2000 (), 2033 (EP300), 2060 (EPS15), 2078 (ERG), 23048 (FNBP1), 2308 (FOXO1), 2309 (FOXO3), 238 (ALK), 24144 (TFIP11), 25 (ABL1), 2516 (), 2521 (FUS), 2908 (NR3C1), 29760 (), 29844 (), 3117 (HLA-DQA1), 3118 (), 3119 (HLA-DQB1), 3205 (HOXA9), 324 (APC), 3305 (), 3309 (HSPA5), 331 (X…
parkinson disease	120892, 1639, 1861, 1981, 2534, 2580, 27429, 3315, 348, 351, 367, 4137, 4609, 4744, 4905, 5053, 5071, 5663, 5764, 6197, 65018, 6606, 6622, 7054, 7157, 7316, 7345, 7846, 9570, 9627	120892, 4137, 5071, 65018, 6622, 7054, 9627	120892 (), 1639 (DCTN1), 1861 (TOR1A), 1981 (EIF4G1), 2534 (FYN), 2580 (GAK), 27429 (HTRA2), 3315 (HSPB1), 348 (APOE), 351 (app), 367 (AR), 4137 (), 4609 (MYC), 4744 (), 4905 (NSF), 5053 (), 5071 (), 5663 (PSEN1), 5764 (PTN), 6197 (RPS6KA3), 65018 (PINK1), 6606 (), 6622 (SNCA), 7054 (), 7157 (TP53), 7316 (UBC), 7345 (UCHL1), 7846 (TUBA1A), 9570 (), 9627 (SNCAIP)
lipid metabolism, inborn errors	1509, 2316, 2353, 25, 2581, 2629, 2690, 2717, 2720, 2760, 2885, 3073, 3074, 3265, 3309, 351, 3643, 410, 411, 427, 5451, 5476, 5594, 5660, 5663, 5728, 5781, 6609, 6654, 6667, 6714, 7020, 7046	1509, 2581, 2629, 2717, 2720, 2760, 3073, 3074, 410, 411, 427, 5476, 5660, 6609	1509 (), 2316 (FLNA), 2353 (Fos), 25 (ABL1), 2581 (GALC), 2629 (), 2690 (), 2717 (), 2720 (GLB1), 2760 (GM2A), 2885 (GRB2), 3073 (), 3074 (HEXB), 3265 (), 3309 (HSPA5), 351 (app), 3643 (INSR), 410 (), 411 (), 427 (ASAH1), 5451 (POU2F1), 5476 (CTSA), 5594 (MAPK1), 5660 (PSAP), 5663 (PSEN1), 5728 (PTEN), 5781 (PTPN11), 6609 (SMPD1), 6654 (SOS1), 6667 (SP1), 6714 (SRC), 7020 (TFAP2A), 7046 (TGFBR1)
diabetes mellitus, type 1	1398, 2065, 2099, 3109, 3112, 3122, 3123, 3127, 3732, 3932, 5290, 5335, 6774, 6890, 811	3109, 3112, 3122, 3123, 3127	1398 (CRK), 2065 (ERBB3), 2099 (ESR1), 3109 (), 3112 (), 3122 (HLA-DRA), 3123 (HLA-DRB1), 3127 (HLA-DRB5), 3732 (CD82), 3932 (LCK), 5290 (PIK3CA), 5335 (PLCG1), 6774 (STAT3), 6890 (), 811 (CALR)
insulin resistance	10094, 1050, 1071, 1508, 1509, 2130, 2547, 3118, 3119, 3172, 335, 338, 3480, 3490, 3630, 3643, 3651, 3990, 4023, 4036, 5347, 5406, 5451, 5663, 5925, 65264, 6667, 6670, 7025, 811, 9709	1071, 3990, 4023	10094 (ARPC3), 1050 (), 1071 (), 1508 (CTSB), 1509 (), 2130 (EWSR1), 2547 (), 3118 (), 3119 (HLA-DQB1), 3172 (), 335 (APOA1), 338 (APOB), 3480 (IGF1R), 3490 (IGFBP7), 3630 (), 3643 (INSR), 3651 (), 3990 (LIPC), 4023 (), 4036 (LRP2), 5347 (PLK1), 5406 (PNLIP), 5451 (POU2F1), 5663 (PSEN1), 5925 (RB1), 65264 (), 6667 (SP1), 6670 (SP3), 7025 (NR2F1), 811 (CALR), 9709 (HERPUD1)
colitis	1050, 1499, 1601, 2033, 2099, 2308, 238, 25, 3172, 3586, 3621, 4089, 4092, 5159, 5594, 672, 6774, 7048, 8204, 8312, 8764, 999	2308, 3172, 8204, 8764	1050 (), 1499 (CTNNB1), 1601 (DAB2), 2033 (EP300), 2099 (ESR1), 2308 (FOXO1), 238 (ALK), 25 (ABL1), 3172 (), 3586 (), 3621 (ING1), 4089 (SMAD4), 4092 (), 5159 (PDGFRB), 5594 (MAPK1), 672 (BRCA1), 6774 (STAT3), 7048 (TGFBR2), 8204 (), 8312 (), 8764 (TNFRSF14), 999 (CDH1)
diabetes mellitus, type 2	1050, 1398, 1508, 1509, 2099, 2547, 2888, 3118, 3119, 3172, 335, 338, 3480, 3490, 3630, 3636, 3643, 3651, 3667, 3990, 4036, 4087, 4088, 4089, 4760, 4869, 5167, 5290, 5335, 5347, 5451, 5566, 5663, 5925, 596, 6667, 6670, 6774, 7025, 7297	2888, 3630, 3636, 3643, 3651, 3667, 4760, 5167, 7297	1050 (), 1398 (CRK), 1508 (CTSB), 1509 (), 2099 (ESR1), 2547 (), 2888 (), 3118 (), 3119 (HLA-DQB1), 3172 (), 335 (APOA1), 338 (APOB), 3480 (IGF1R), 3490 (IGFBP7), 3630 (), 3636 (INPPL1), 3643 (INSR), 3651 (), 3667 (), 3990 (LIPC), 4036 (LRP2), 4087 (SMAD2), 4088 (SMAD3), 4089 (SMAD4), 4760 (), 4869 (NPM1), 5167 (), 5290 (PIK3CA), 5335 (PLCG1), 5347 (PLK1), 5451 (POU2F1), 5566 (PRKACA), 5663 (PSEN…
varicose veins	10094, 1398, 1956, 2064, 207, 3106, 3480, 3717, 4048, 4869, 5290, 5347, 5781, 8660, 999	4048	10094 (ARPC3), 1398 (CRK), 1956 (EGFR), 2064 (ERBB2), 207 (AKT1), 3106 (HLA-B), 3480 (IGF1R), 3717 (JAK2), 4048 (LTA4H), 4869 (NPM1), 5290 (PIK3CA), 5347 (PLK1), 5781 (PTPN11), 8660 (IRS2), 999 (CDH1)
glomerulonephritis	3117, 3118, 3119, 333, 55791, 6456, 7088, 9094	3117, 3118, 3119	3117 (HLA-DQA1), 3118 (), 3119 (HLA-DQB1), 333 (APLP1), 55791 (), 6456 (), 7088 (), 9094 (UNC119)
hematologic diseases	1017, 10320, 11093, 11234, 1277, 1278, 1387, 1460, 1528, 164656, 1727, 1991, 2000, 2033, 2034, 2035, 2038, 2057, 2065, 207, 2113, 2122, 2147, 2153, 2155, 2157, 2158, 2159, 2160, 2162, 2165, 2175, 2176, 2177, 2178, 2187, 2189, 2243, 2244, 2260, 2261, 2266, 2309, 2353, 238, 25, 26191, 2623, 2624, 26258, 2677, 2812, 2815, 286, 29760, 3075, 3092, 3106, 3205, 3273, 3309, 3312, 3426, 355, 3674, 3685, 3…	11093, 11234, 1277, 1278, 1528, 164656, 1727, 1991, 2034, 2035, 2038, 2057, 2147, 2153, 2155, 2157, 2158, 2159, 2160, 2162, 2165, 2175, 2176, 2177, 2178, 2187, 2189, 2243, 2244, 2260, 2261, 2266, 25, 2623, 2624, 26258, 2677, 2812, 2815, 286, 29760, 3075, 3092, 3205, 3273, 3426, 3674, 3690, 3717, 3845, 388552, 3998, 4089, 4179, 462, 4683, 4869, 4893, 5156, 5159, 5340, 54205, 54583, 55120, 55215, 5…	1017 (CDK2), 10320 (IKZF1), 11093 (), 11234 (HPS5), 1277 (COL1A1), 1278 (COL1A2), 1387 (CREBBP), 1460 (), 1528 (CYB5A), 164656 (), 1727 (), 1991 (), 2000 (), 2033 (EP300), 2034 (EPAS1), 2035 (EPB41), 2038 (), 2057 (EPOR), 2065 (ERBB3), 207 (AKT1), 2113 (ETS1), 2122 (MECOM), 2147 (), 2153 (), 2155 (), 2157 (), 2158 (), 2159 (F10), 2160 (F11), 2162 (), 2165 (), 2175 (FANCA), 2176 (), 2177 (FANCD2),…
carcinoma, renal cell	1017, 1029, 11236, 1387, 1499, 1655, 1956, 2033, 2034, 2099, 238, 25, 2885, 324, 3312, 4088, 4089, 4691, 472, 4790, 4869, 5566, 5781, 5925, 6667, 6670, 672, 6774, 7185, 7428, 861, 867, 999	11236, 2034, 7428	1017 (CDK2), 1029 (), 11236 (), 1387 (CREBBP), 1499 (CTNNB1), 1655 (DDX5), 1956 (EGFR), 2033 (EP300), 2034 (EPAS1), 2099 (ESR1), 238 (ALK), 25 (ABL1), 2885 (GRB2), 324 (APC), 3312 (HSPA8), 4088 (SMAD3), 4089 (SMAD4), 4691 (NCL), 472 (ATM), 4790 (NFKB1), 4869 (NPM1), 5566 (PRKACA), 5781 (PTPN11), 5925 (RB1), 6667 (SP1), 6670 (SP3), 672 (BRCA1), 6774 (STAT3), 7185 (), 7428 (), 861 (RUNX1), 867 (), …
genetic diseases, x-linked	10399, 1641, 1660, 2033, 207, 2353, 25, 2534, 2885, 3329, 356, 3643, 3702, 387082, 4609, 4690, 4691, 5048, 5295, 5451, 54820, 55505, 55651, 5578, 5579, 5594, 5663, 5894, 6667, 6714, 6772, 6777, 7020, 7046, 7316, 7329, 7454, 7534, 7846, 801, 8517, 920, 998	1641, 5048, 54820, 55505, 55651, 7846, 8517	10399 (GNB2L1), 1641 (DCX), 1660 (), 2033 (EP300), 207 (AKT1), 2353 (Fos), 25 (ABL1), 2534 (FYN), 2885 (GRB2), 3329 (HSPD1), 356 (), 3643 (INSR), 3702 (), 387082 (), 4609 (MYC), 4690 (), 4691 (NCL), 5048 (PAFAH1B1), 5295 (PIK3R1), 5451 (POU2F1), 54820 (NDE1), 55505 (), 55651 (NHP2), 5578 (PRKCA), 5579 (PRKCB), 5594 (MAPK1), 5663 (PSEN1), 5894 (RAF1), 6667 (SP1), 6714 (SRC), 6772 (STAT1), 6777 (ST…
blood platelet disorders	11234, 1234, 1278, 1460, 2057, 2065, 2113, 2243, 2266, 238, 26191, 26258, 2812, 286, 3312, 3674, 3685, 3690, 3717, 3815, 388552, 3932, 472, 5156, 5159, 5781, 5788, 613, 65125, 6521, 672, 6775, 695, 7132, 7253, 7297, 7454, 7852, 79803, 84062, 84343, 8517, 8522, 8546, 948	11234, 26258, 388552, 79803, 84062, 84343, 8546	11234 (HPS5), 1234 (), 1278 (COL1A2), 1460 (), 2057 (EPOR), 2065 (ERBB3), 2113 (ETS1), 2243 (FGA), 2266 (FGG), 238 (ALK), 26191 (), 26258 (PLDN), 2812 (), 286 (), 3312 (HSPA8), 3674 (), 3685 (ITGAV), 3690 (ITGB3), 3717 (JAK2), 3815 (), 388552 (), 3932 (LCK), 472 (ATM), 5156 (PDGFRA), 5159 (PDGFRB), 5781 (PTPN11), 5788 (PTPRC), 613 (BCR), 65125 (WNK1), 6521 (), 672 (BRCA1), 6775 (), 695 (), 7132 (…
cardiomyopathy, dilated	11155, 1756, 1837, 1956, 2885, 4607, 51778, 5566, 5925, 596, 6442, 6670, 6714, 70, 7273, 7414, 8557, 88	11155, 1756, 70, 7273, 7414, 8557, 88	11155 (LDB3), 1756 (DMD), 1837 (DTNA), 1956 (EGFR), 2885 (GRB2), 4607 (MYBPC3), 51778 (MYOZ2), 5566 (PRKACA), 5925 (RB1), 596 (), 6442 (), 6670 (SP3), 6714 (SRC), 70 (), 7273 (TTN), 7414 (VCL), 8557 (TCAP), 88 ()
aneurysm	1398, 1655, 1874, 1999, 2200, 2313, 2885, 4005, 4023, 4086, 4088, 4089, 4093, 472, 5371, 5594, 5925, 65264, 6597, 6714, 672, 70, 7046, 7048, 7157, 801, 8626	2200, 4088, 7046, 7048	1398 (CRK), 1655 (DDX5), 1874 (), 1999 (ELF3), 2200 (FBN1), 2313 (FLI1), 2885 (GRB2), 4005 (LMO2), 4023 (), 4086 (), 4088 (SMAD3), 4089 (SMAD4), 4093 (), 472 (ATM), 5371 (PML), 5594 (MAPK1), 5925 (RB1), 65264 (), 6597 (SMARCA4), 6714 (SRC), 672 (BRCA1), 70 (), 7046 (TGFBR1), 7048 (TGFBR2), 7157 (TP53), 801 (CALM3), 8626 (TP63)
leprosy	3122, 3123, 3127, 4155, 6955	3122, 3123, 3127	3122 (HLA-DRA), 3123 (HLA-DRB1), 3127 (HLA-DRB5), 4155 (MBP), 6955 ()
myocardial infarction	375056	375056	375056 (MIA3)
coronary disease	23293, 6714, 7015	23293, 7015	23293 (SMG6), 6714 (SRC), 7015 ()
gastrointestinal neoplasms	1017, 1029, 1050, 11200, 1316, 1387, 1452, 1499, 1655, 1956, 2034, 2042, 2064, 207, 2099, 2130, 25, 27030, 2956, 3172, 324, 3845, 4088, 4089, 4092, 4233, 4292, 4436, 4595, 4691, 472, 4790, 5159, 51741, 5290, 5371, 5395, 5562, 5606, 5925, 596, 5979, 650, 652, 657, 673, 675, 6774, 7048, 7157, 7185, 7428, 7486, 7704, 8125, 8312, 8313, 861, 999	11200, 1316, 1452, 1499, 2042, 2064, 207, 27030, 2956, 324, 3845, 4088, 4089, 4092, 4233, 4292, 4436, 4595, 51741, 5290, 5395, 5562, 5606, 5979, 650, 652, 657, 673, 7048, 7157, 7486, 8125, 8313, 861, 999	1017 (CDK2), 1029 (), 1050 (), 11200 (), 1316 (KLF6), 1387 (CREBBP), 1452 (CSNK1A1), 1499 (CTNNB1), 1655 (DDX5), 1956 (EGFR), 2034 (EPAS1), 2042 (), 2064 (ERBB2), 207 (AKT1), 2099 (ESR1), 2130 (EWSR1), 25 (ABL1), 27030 (MLH3), 2956 (), 3172 (), 324 (APC), 3845 (KRAS), 4088 (SMAD3), 4089 (SMAD4), 4092 (), 4233 (MET), 4292 (Mlh1), 4436 (MSH2), 4595 (), 4691 (NCL), 472 (ATM), 4790 (NFKB1), 5159 (PDG…
lung diseases, obstructive	1017, 1956, 2035, 2313, 2316, 2885, 324, 3658, 4088, 4855, 4869, 5371, 5664, 5925, 8626	1017, 3658, 4088, 4855	1017 (CDK2), 1956 (EGFR), 2035 (EPB41), 2313 (FLI1), 2316 (FLNA), 2885 (GRB2), 324 (APC), 3658 (IREB2), 4088 (SMAD3), 4855 (), 4869 (NPM1), 5371 (PML), 5664 (PSEN2), 5925 (RB1), 8626 (TP63)
cardiovascular abnormalities	1756, 182, 1824, 1829, 1832, 1837, 2260, 22808, 2316, 324, 3728, 3759, 3845, 4089, 4851, 4853, 4893, 5159, 5318, 5664, 5894, 5921, 6331, 6444, 6640, 6714, 673, 70, 7414, 84441, 88	3845, 4089, 4893, 5894, 5921, 673	1756 (DMD), 182 (JAG1), 1824 (DSC2), 1829 (DSG2), 1832 (DSP), 1837 (DTNA), 2260 (FGFR1), 22808 (MRAS), 2316 (FLNA), 324 (APC), 3728 (JUP), 3759 (), 3845 (KRAS), 4089 (SMAD4), 4851 (), 4853 (NOTCH2), 4893 (NRAS), 5159 (PDGFRB), 5318 (PKP2), 5664 (PSEN2), 5894 (RAF1), 5921 (RASA1), 6331 (), 6444 (), 6640 (SNTA1), 6714 (SRC), 673 (BRAF), 70 (), 7414 (VCL), 84441 (MAML2), 88 ()
lymphoproliferative disorders	10006, 1017, 1029, 2033, 207, 2099, 23048, 2309, 238, 25, 29760, 29844, 3119, 331, 3312, 355, 356, 3702, 3717, 3815, 3932, 4004, 4005, 4066, 4297, 4609, 4691, 4790, 4869, 4928, 5079, 5087, 5371, 55791, 5594, 595, 596, 6125, 613, 6165, 6176, 6201, 6204, 6223, 6229, 6231, 64127, 6667, 672, 6886, 6887, 6929, 695, 7185, 7249, 7454, 7704, 8178, 8301, 841, 843, 8517, 861, 867, 920, 930, 973, 974	10006, 23048, 2309, 238, 29760, 29844, 331, 355, 356, 3702, 4004, 4005, 4066, 4297, 4609, 4869, 4928, 5079, 5087, 595, 596, 6176, 64127, 6886, 6887, 6929, 695, 7249, 8178, 8301, 841, 843, 861, 973, 974	10006 (ABI1), 1017 (CDK2), 1029 (), 2033 (EP300), 207 (AKT1), 2099 (ESR1), 23048 (FNBP1), 2309 (FOXO3), 238 (ALK), 25 (ABL1), 29760 (), 29844 (), 3119 (HLA-DQB1), 331 (XIAP), 3312 (HSPA8), 355 (), 356 (), 3702 (), 3717 (JAK2), 3815 (), 3932 (LCK), 4004 (LMO1), 4005 (LMO2), 4066 (), 4297 (MLL), 4609 (MYC), 4691 (NCL), 4790 (NFKB1), 4869 (NPM1), 4928 (NUP98), 5079 (PAX5), 5087 (PBX1), 5371 (PML), 5…
psoriasis	1017, 10318, 11200, 1147, 1387, 1398, 1655, 25, 324, 3309, 3312, 3717, 3860, 4049, 4087, 4088, 4089, 4691, 4790, 4869, 488, 5295, 5347, 5594, 5966, 65264, 6667, 6774, 7124, 7128, 7133, 7185, 7297, 7428, 811, 920	10318, 4049, 5966, 7124, 7128	1017 (CDK2), 10318 (TNIP1), 11200 (), 1147 (CHUK), 1387 (CREBBP), 1398 (CRK), 1655 (DDX5), 25 (ABL1), 324 (APC), 3309 (HSPA5), 3312 (HSPA8), 3717 (JAK2), 3860 (KRT13), 4049 (), 4087 (SMAD2), 4088 (SMAD3), 4089 (SMAD4), 4691 (NCL), 4790 (NFKB1), 4869 (NPM1), 488 (ATP2A2), 5295 (PIK3R1), 5347 (PLK1), 5594 (MAPK1), 5966 (), 65264 (), 6667 (SP1), 6774 (STAT3), 7124 (TNF), 7128 (TNFAIP3), 7133 (), 718…
ocular motility disorders	11232, 5428	11232, 5428	11232 (), 5428 ()
leukemia, myeloid, acute	1017, 1029, 10499, 1050, 1387, 1398, 1499, 1655, 1956, 2000, 2033, 2034, 207, 2099, 2122, 238, 25, 3106, 3205, 324, 3309, 3312, 3717, 4005, 4088, 4089, 4330, 4691, 472, 4869, 4928, 5159, 5371, 5566, 5594, 5781, 5914, 5925, 596, 613, 64324, 6667, 6714, 672, 6774, 7157, 7704, 7994, 8517, 8522, 861, 862, 865, 867, 920	10499, 1387, 2000, 2033, 2122, 3205, 4330, 4928, 5371, 5914, 64324, 7704, 7994, 8522, 861, 862, 865	1017 (CDK2), 1029 (), 10499 (NCOA2), 1050 (), 1387 (CREBBP), 1398 (CRK), 1499 (CTNNB1), 1655 (DDX5), 1956 (EGFR), 2000 (), 2033 (EP300), 2034 (EPAS1), 207 (AKT1), 2099 (ESR1), 2122 (MECOM), 238 (ALK), 25 (ABL1), 3106 (HLA-B), 3205 (HOXA9), 324 (APC), 3309 (HSPA5), 3312 (HSPA8), 3717 (JAK2), 4005 (LMO2), 4088 (SMAD3), 4089 (SMAD4), 4330 (), 4691 (NCL), 472 (ATM), 4869 (NPM1), 4928 (NUP98), 5159 (P…
prostatic neoplasms	1050, 11200, 1387, 1398, 1499, 1956, 2099, 2130, 2547, 2956, 3172, 324, 3309, 354, 367, 3817, 4087, 4088, 4089, 4292, 4436, 4437, 4691, 4790, 4841, 5290, 5347, 5521, 5566, 5728, 5925, 595, 596, 6041, 6667, 672, 675, 6774, 7015, 7337, 811, 8312, 867, 898	354, 367, 3817, 5728, 6041, 7337	1050 (), 11200 (), 1387 (CREBBP), 1398 (CRK), 1499 (CTNNB1), 1956 (EGFR), 2099 (ESR1), 2130 (EWSR1), 2547 (), 2956 (), 3172 (), 324 (APC), 3309 (HSPA5), 354 (KLK3), 367 (AR), 3817 (KLK2), 4087 (SMAD2), 4088 (SMAD3), 4089 (SMAD4), 4292 (Mlh1), 4436 (MSH2), 4437 (), 4691 (NCL), 4790 (NFKB1), 4841 (), 5290 (PIK3CA), 5347 (PLK1), 5521 (PPP2R2B), 5566 (PRKACA), 5728 (PTEN), 5925 (RB1), 595 (CCND1), 59…
intestinal diseases	1001, 10019, 1017, 1050, 1230, 127281, 1387, 1398, 149233, 1493, 1499, 1601, 1655, 1788, 2034, 207, 2099, 2113, 2308, 2316, 238, 2668, 2768, 2778, 3172, 324, 3558, 3559, 3575, 3586, 3587, 3588, 3592, 3593, 3595, 3717, 4088, 4089, 4092, 4790, 4869, 5159, 5290, 5594, 5606, 57154, 57514, 5771, 5796, 5979, 6304, 6347, 6354, 650, 652, 657, 672, 673, 675, 677, 6774, 7048, 7128, 7185, 7297, 7332, 7428, …	1001, 10019, 1050, 1230, 127281, 149233, 1493, 1499, 1601, 1788, 207, 2113, 2308, 2316, 2668, 2768, 2778, 3172, 324, 3558, 3559, 3575, 3586, 3587, 3588, 3592, 3593, 3595, 3717, 4088, 4089, 4092, 5290, 5606, 57154, 57514, 5771, 5796, 5979, 6304, 6347, 6354, 650, 652, 657, 673, 677, 6774, 7048, 7128, 7297, 7332, 8204, 8313, 84162, 85415, 8600, 864, 8764, 999	1001 (CDH3), 10019 (SH2B3), 1017 (CDK2), 1050 (), 1230 (), 127281 (), 1387 (CREBBP), 1398 (CRK), 149233 (), 1493 (), 1499 (CTNNB1), 1601 (DAB2), 1655 (DDX5), 1788 (), 2034 (EPAS1), 207 (AKT1), 2099 (ESR1), 2113 (ETS1), 2308 (FOXO1), 2316 (FLNA), 238 (ALK), 2668 (), 2768 (GNA12), 2778 (GNAS), 3172 (), 324 (APC), 3558 (IL2), 3559 (), 3575 (), 3586 (), 3587 (IL10RA), 3588 (IL10RB), 3592 (), 3593 (),…
ankylosis	1452, 2260, 23450, 23633, 3329, 3837, 5903, 6635, 81620	3837	1452 (CSNK1A1), 2260 (FGFR1), 23450 (), 23633 (KPNA6), 3329 (HSPD1), 3837 (KPNB1), 5903 (RANBP2), 6635 (SNRPE), 81620 ()
joint diseases	100507436, 1019, 10758, 1398, 1655, 167826, 1956, 2033, 3106, 3107, 3309, 3312, 3559, 3837, 4005, 4049, 4055, 4088, 4089, 4311, 4691, 4790, 4869, 5728, 5781, 5966, 6187, 633, 6446, 6775, 7124, 7128, 7157, 7185, 7369, 7536, 81620, 90355, 920, 958	100507436, 10758, 167826, 3107, 3309, 3559, 4049, 4055, 5966, 6446, 6775, 7124, 7128, 7185, 7369, 90355, 958	100507436 (MICA), 1019 (Cdk4), 10758 (), 1398 (CRK), 1655 (DDX5), 167826 (), 1956 (EGFR), 2033 (EP300), 3106 (HLA-B), 3107 (HLA-C), 3309 (HSPA5), 3312 (HSPA8), 3559 (), 3837 (KPNB1), 4005 (LMO2), 4049 (), 4055 (LTBR), 4088 (SMAD3), 4089 (SMAD4), 4311 (), 4691 (NCL), 4790 (NFKB1), 4869 (NPM1), 5728 (PTEN), 5781 (PTPN11), 5966 (), 6187 (), 633 (BGN), 6446 (SGK1), 6775 (), 7124 (TNF), 7128 (TNFAIP3)…
obesity	181, 3952, 4160, 51738, 5443, 5566, 6774	181, 4160, 5443	181 (), 3952 (), 4160 (), 51738 (), 5443 (POMC), 5566 (PRKACA), 6774 (STAT3)
skin diseases, genetic	10318, 11127, 11234, 1308, 1660, 1828, 1832, 2071, 2200, 2312, 242, 25, 26258, 2688, 3643, 3655, 3691, 3848, 3849, 3852, 3853, 3854, 3860, 3861, 3872, 388552, 4014, 404672, 4088, 4286, 4313, 4609, 4690, 5077, 5295, 5317, 5339, 5578, 5594, 5781, 6663, 6714, 6777, 7040, 7128, 7316, 7329, 7846, 79803, 801, 84062, 84343, 8517, 8546, 8600, 998	11127, 11234, 1308, 1828, 1832, 2312, 242, 26258, 3655, 3691, 3848, 3849, 3852, 3853, 3854, 3860, 3861, 3872, 388552, 4014, 5317, 5339, 79803, 84062, 84343, 8546	10318 (TNIP1), 11127 (KIF3A), 11234 (HPS5), 1308 (), 1660 (), 1828 (), 1832 (DSP), 2071 (ERCC3), 2200 (FBN1), 2312 (), 242 (), 25 (ABL1), 26258 (PLDN), 2688 (GH1), 3643 (INSR), 3655 (ITGA6), 3691 (ITGB4), 3848 (), 3849 (), 3852 (KRT5), 3853 (KRT6A), 3854 (), 3860 (KRT13), 3861 (), 3872 (), 388552 (), 4014 (), 404672 (), 4088 (SMAD3), 4286 (), 4313 (MMP2), 4609 (MYC), 4690 (), 5077 (PAX3), 5295 (P…
chromosome disorders	1387, 2033, 207, 2260, 2332, 2353, 25, 2885, 351, 3643, 387082, 4313, 4487, 4609, 5451, 5578, 5579, 5594, 6667, 6714, 6772, 6777, 7020, 7316, 7534, 8517, 860	1387, 2033, 2332, 4487, 7020	1387 (CREBBP), 2033 (EP300), 207 (AKT1), 2260 (FGFR1), 2332 (FMR1), 2353 (Fos), 25 (ABL1), 2885 (GRB2), 351 (app), 3643 (INSR), 387082 (), 4313 (MMP2), 4487 (), 4609 (MYC), 5451 (POU2F1), 5578 (PRKCA), 5579 (PRKCB), 5594 (MAPK1), 6667 (SP1), 6714 (SRC), 6772 (STAT1), 6777 (STAT5B), 7020 (TFAP2A), 7316 (UBC), 7534 (YWHAZ), 8517 (IKBKG), 860 ()
thyroid diseases	1509, 2099, 25, 3265, 335, 4036, 4088, 472, 4790, 5155, 5290, 5914, 596, 6667, 6670, 6774, 7038, 7080, 7157, 7849, 811	7038, 7080, 7849	1509 (), 2099 (ESR1), 25 (ABL1), 3265 (), 335 (APOA1), 4036 (LRP2), 4088 (SMAD3), 472 (ATM), 4790 (NFKB1), 5155 (PDGFB), 5290 (PIK3CA), 5914 (RARA), 596 (), 6667 (SP1), 6670 (SP3), 6774 (STAT3), 7038 (TG), 7080 (), 7157 (TP53), 7849 (PAX8), 811 (CALR)
sarcoma	1017, 1050, 1387, 1398, 1499, 1655, 2033, 207, 2078, 2099, 2115, 2130, 2313, 23512, 25, 2521, 2885, 3106, 3309, 3312, 4005, 4088, 4089, 4691, 472, 4790, 5159, 5371, 5566, 5594, 5925, 6714, 672, 675, 6774, 7157, 7185, 7490, 7704	2078, 2115, 2130, 2313, 23512, 2521, 7490	1017 (CDK2), 1050 (), 1387 (CREBBP), 1398 (CRK), 1499 (CTNNB1), 1655 (DDX5), 2033 (EP300), 207 (AKT1), 2078 (ERG), 2099 (ESR1), 2115 (ETV1), 2130 (EWSR1), 2313 (FLI1), 23512 (), 25 (ABL1), 2521 (FUS), 2885 (GRB2), 3106 (HLA-B), 3309 (HSPA5), 3312 (HSPA8), 4005 (LMO2), 4088 (SMAD3), 4089 (SMAD4), 4691 (NCL), 472 (ATM), 4790 (NFKB1), 5159 (PDGFRB), 5371 (PML), 5566 (PRKACA), 5594 (MAPK1), 5925 (RB1…
graves disease	3118, 3119	3118, 3119	3118 (), 3119 (HLA-DQB1)
dementia	10452, 1191, 1778, 1956, 2670, 2934, 348, 351, 3897, 4035, 4137, 4854, 4905, 5071, 5621, 5663, 5664, 5747, 5764, 65125, 6622, 7054, 7316, 9445, 9627	10452, 1191, 348, 351, 4137, 4854, 5071, 5621, 5663, 5664, 6622, 9445, 9627	10452 (TOMM40), 1191 (CLU), 1778 (DYNC1H1), 1956 (EGFR), 2670 (GFAP), 2934 (GSN), 348 (APOE), 351 (app), 3897 (L1CAM), 4035 (LRP1), 4137 (), 4854 (), 4905 (NSF), 5071 (), 5621 (PRNP), 5663 (PSEN1), 5664 (PSEN2), 5747 (PTK2), 5764 (PTN), 65125 (WNK1), 6622 (SNCA), 7054 (), 7316 (UBC), 9445 (ITM2B), 9627 (SNCAIP)
arrhythmias, cardiac	10142, 1756, 1837, 2316, 2885, 324, 3753, 3757, 3784, 5566, 6714, 9992	10142, 3753, 3757, 3784, 9992	10142 (AKAP9), 1756 (DMD), 1837 (DTNA), 2316 (FLNA), 2885 (GRB2), 324 (APC), 3753 (), 3757 (KCNH2), 3784 (KCNQ1), 5566 (PRKACA), 6714 (SRC), 9992 ()
digestive system neoplasms	10097, 10146, 10152, 10155, 1016, 10256, 10272, 1029, 10989, 11200, 11252, 117145, 12, 1213, 125, 1316, 1452, 147872, 1499, 160, 1601, 18, 1901, 1998, 2005, 2034, 2042, 2064, 207, 2077, 2130, 217, 219, 2272, 22800, 22919, 23022, 23095, 26508, 27030, 286514, 2956, 3159, 324, 3484, 3678, 3799, 3845, 3910, 4088, 4089, 4092, 4129, 4233, 4234, 4292, 4436, 4486, 4595, 466, 4691, 472, 4953, 5069, 50937,…	11200, 125, 1316, 1452, 1499, 1601, 2042, 2064, 207, 217, 2272, 23022, 23095, 27030, 2956, 324, 3845, 4088, 4089, 4092, 4233, 4292, 4436, 4595, 466, 51741, 5290, 5395, 5562, 5606, 571, 5979, 650, 652, 657, 672, 673, 675, 6927, 7048, 7157, 7486, 79728, 8125, 8312, 8313, 85415, 861, 999	10097 (ACTR2), 10146 (G3BP1), 10152 (ABI2), 10155 (), 1016 (CDH18), 10256 (), 10272 (FSTL3), 1029 (), 10989 (IMMT), 11200 (), 11252 (PACSIN2), 117145 (), 12 (SERPINA3), 1213 (CLTC), 125 (), 1316 (KLF6), 1452 (CSNK1A1), 147872 (), 1499 (CTNNB1), 160 (AP2A1), 1601 (DAB2), 18 (ABAT), 1901 (), 1998 (), 2005 (), 2034 (EPAS1), 2042 (), 2064 (ERBB2), 207 (AKT1), 2077 (ERF), 2130 (EWSR1), 217 (ALDH2), 21…
bone marrow diseases	1003, 10289, 1029, 10445, 1050, 10514, 10714, 10755, 11006, 11248, 11331, 115352, 118424, 121504, 126669, 140032, 140890, 1488, 1499, 1655, 1660, 170506, 1748, 1795, 1933, 197, 2060, 2091, 2175, 2176, 2177, 2178, 2187, 2189, 2206, 2247, 2250, 2251, 2260, 22839, 22934, 23075, 23230, 23624, 23649, 238, 25, 2533, 267, 284695, 293, 3054, 3065, 3092, 3205, 3309, 340205, 3460, 3717, 3821, 3837, 386675,…	2175, 2176, 2177, 2178, 2187, 2189, 2260, 25, 3092, 3205, 3717, 4683, 4869, 5159, 55120, 55215, 5781, 6125, 613, 6135, 6165, 6201, 6204, 6218, 6223, 6229, 6231, 7015, 7150, 867	1003 (CDH5), 10289 (), 1029 (), 10445 (MCRS1), 1050 (), 10514 (), 10714 (), 10755 (GIPC1), 11006 (LILRB4), 11248 (), 11331 (PHB2), 115352 (), 118424 (UBE2J2), 121504 (), 126669 (), 140032 (), 140890 (SREK1), 1488 (CTBP2), 1499 (CTNNB1), 1655 (DDX5), 1660 (), 170506 (), 1748 (), 1795 (), 1933 (EEF1B2), 197 (AHSG), 2060 (EPS15), 2091 (FBL), 2175 (FANCA), 2176 (), 2177 (FANCD2), 2178 (), 2187 (), 21…
vision disorders	10083, 124590, 25861, 4647, 64072, 801	10083, 124590, 25861, 4647, 64072	10083 (), 124590 (), 25861 (), 4647 (), 64072 (CDH23), 801 (CALM3)
hypothalamic diseases	1387, 2737, 4087, 4088, 4089, 54903, 596, 91147	54903, 91147	1387 (CREBBP), 2737 (GLI3), 4087 (SMAD2), 4088 (SMAD3), 4089 (SMAD4), 54903 (), 596 (), 91147 ()
anemia, aplastic	1017, 1029, 1460, 2033, 207, 2099, 2309, 2353, 25, 3312, 3932, 4609, 4683, 4691, 472, 4790, 4869, 5371, 5566, 6125, 6135, 6165, 6176, 6201, 6204, 6218, 6223, 6229, 6231, 65125, 6667, 6708, 6714, 672, 6772, 7132, 7157, 7428, 8517, 920, 973	6125, 6135, 6165, 6201, 6204, 6218, 6223, 6229, 6231	1017 (CDK2), 1029 (), 1460 (), 2033 (EP300), 207 (AKT1), 2099 (ESR1), 2309 (FOXO3), 2353 (Fos), 25 (ABL1), 3312 (HSPA8), 3932 (LCK), 4609 (MYC), 4683 (), 4691 (NCL), 472 (ATM), 4790 (NFKB1), 4869 (NPM1), 5371 (PML), 5566 (PRKACA), 6125 (RPL5), 6135 (RPL11), 6165 (), 6176 (RpLP1), 6201 (RPS7), 6204 (), 6218 (RPS17L), 6223 (RPS19), 6229 (RPS24), 6231 (), 65125 (WNK1), 6667 (SP1), 6708 (SPTA1), 6714…
hypersensitivity	1017, 25, 324, 3717, 4088, 4691, 4790, 4855, 4869, 5594, 672, 6774	1017, 4088, 4855	1017 (CDK2), 25 (ABL1), 324 (APC), 3717 (JAK2), 4088 (SMAD3), 4691 (NCL), 4790 (NFKB1), 4855 (), 4869 (NPM1), 5594 (MAPK1), 672 (BRCA1), 6774 (STAT3)
heredodegenerative disorders, nervous system	10084, 10133, 10399, 10919, 1660, 1760, 1778, 1786, 1861, 1959, 1981, 22948, 23064, 2332, 23345, 24140, 2534, 2580, 26353, 2664, 2670, 2705, 2782, 3064, 3251, 3315, 3329, 333, 335, 3476, 348, 351, 367, 3708, 3798, 387082, 3897, 4000, 4137, 4204, 4609, 4744, 4747, 4771, 4976, 5063, 5071, 54840, 5521, 5582, 5621, 5663, 5747, 5764, 6197, 6310, 6311, 65125, 6606, 6607, 6611, 6622, 6908, 7020, 7054, 7…	10084, 1760, 1778, 1786, 1861, 1959, 22948, 23064, 2332, 23345, 24140, 26353, 2664, 2670, 2705, 3064, 3251, 3315, 3329, 335, 3476, 367, 3708, 3798, 3897, 4000, 4204, 4747, 4771, 4976, 5063, 54840, 5521, 5582, 5621, 6197, 6310, 6311, 65125, 6606, 6607, 6611, 6908, 7248, 7249, 7276, 7466, 7555, 8518, 8565, 8898, 8988, 9459	10084 (PQBP1), 10133 (OPTN), 10399 (GNB2L1), 10919 (EHMT2), 1660 (), 1760 (DMPK), 1778 (DYNC1H1), 1786 (DNMT1), 1861 (TOR1A), 1959 (), 1981 (EIF4G1), 22948 (CCT5), 23064 (SETX), 2332 (FMR1), 23345 (SYNE1), 24140 (FTSJ1), 2534 (FYN), 2580 (GAK), 26353 (HSPB8), 2664 (GDI1), 2670 (GFAP), 2705 (), 2782 (GNB1), 3064 (HTT), 3251 (HPRT1), 3315 (HSPB1), 3329 (HSPD1), 333 (APLP1), 335 (APOA1), 3476 (IGBP1…
genital diseases, male	10492, 11200, 208, 24144, 26258, 2908, 324, 3309, 354, 367, 3717, 3817, 3860, 388698, 4005, 4087, 4088, 4193, 4790, 4869, 5159, 5295, 5296, 5339, 54535, 5728, 578, 5980, 6041, 6152, 64170, 6774, 7020, 7185, 7337, 8204, 8554, 857, 9733	354, 367, 3817, 5728, 578, 6041, 7337	10492 (SYNCRIP), 11200 (), 208 (AKT2), 24144 (TFIP11), 26258 (PLDN), 2908 (NR3C1), 324 (APC), 3309 (HSPA5), 354 (KLK3), 367 (AR), 3717 (JAK2), 3817 (KLK2), 3860 (KRT13), 388698 (), 4005 (LMO2), 4087 (SMAD2), 4088 (SMAD3), 4193 (), 4790 (NFKB1), 4869 (NPM1), 5159 (PDGFRB), 5295 (PIK3R1), 5296 (PIK3R2), 5339 (PLEC), 54535 (), 5728 (PTEN), 578 (), 5980 (REV3L), 6041 (), 6152 (RPL24), 64170 (), 6774 …
hypotrichosis	2534, 3558, 3559, 4193, 4792, 5295, 6772, 7329, 7341, 801	3558, 3559	2534 (FYN), 3558 (IL2), 3559 (), 4193 (), 4792 (NFKBIA), 5295 (PIK3R1), 6772 (STAT1), 7329 (UBE2I), 7341 (), 801 (CALM3)
death, sudden, cardiac	1956, 2885, 2890, 5566, 6714, 7015	2890	1956 (EGFR), 2885 (GRB2), 2890 (), 5566 (PRKACA), 6714 (SRC), 7015 ()
female urogenital diseases	1050, 11200, 1398, 1499, 1584, 1586, 1589, 1729, 183, 185, 190, 2064, 207, 2130, 2253, 2260, 2261, 23607, 23780, 2516, 2547, 268, 269, 26986, 2956, 2965, 30011, 3172, 324, 3265, 3284, 3293, 3481, 354, 367, 3817, 4089, 4233, 4292, 4436, 4437, 4609, 4627, 4760, 4841, 4868, 5071, 5076, 51196, 51422, 525, 5251, 5290, 5310, 5311, 5314, 5460, 54796, 55062, 551, 5521, 554, 57178, 5728, 5800, 5925, 595, …	1499, 1584, 1586, 1589, 1729, 183, 185, 190, 2064, 207, 2253, 2260, 2261, 23607, 23780, 2516, 268, 269, 2956, 30011, 3265, 3284, 3293, 367, 4233, 4292, 4436, 4437, 4609, 4627, 4760, 4841, 4868, 5071, 5076, 51196, 51422, 525, 5251, 5290, 5310, 5311, 5314, 54796, 551, 554, 5728, 5800, 5925, 595, 6262, 6421, 65125, 6521, 6662, 6716, 672, 6736, 6744, 675, 7029, 7030, 7421, 7466, 7490, 760, 7827, 8074…	1050 (), 11200 (), 1398 (CRK), 1499 (CTNNB1), 1584 (), 1586 (CYP17A1), 1589 (), 1729 (DIAPH1), 183 (AGT), 185 (), 190 (), 2064 (ERBB2), 207 (AKT1), 2130 (EWSR1), 2253 (), 2260 (FGFR1), 2261 (FGFR3), 23607 (CD2AP), 23780 (APOL2), 2516 (), 2547 (), 268 (), 269 (), 26986 (PABPC1), 2956 (), 2965 (), 30011 (SH3KBP1), 3172 (), 324 (APC), 3265 (), 3284 (), 3293 (), 3481 (IGF2), 354 (KLK3), 367 (AR), 381…
head and neck neoplasms	1017, 1387, 1452, 1499, 1655, 1956, 2099, 23450, 23633, 25, 2521, 2534, 2885, 3106, 324, 3309, 4088, 4089, 4691, 472, 4790, 51741, 5290, 5371, 5566, 5728, 5903, 5925, 596, 6635, 6714, 675, 6774, 7157, 7428, 81620, 8312, 861, 8626, 999	1452, 51741, 7157, 8626	1017 (CDK2), 1387 (CREBBP), 1452 (CSNK1A1), 1499 (CTNNB1), 1655 (DDX5), 1956 (EGFR), 2099 (ESR1), 23450 (), 23633 (KPNA6), 25 (ABL1), 2521 (FUS), 2534 (FYN), 2885 (GRB2), 3106 (HLA-B), 324 (APC), 3309 (HSPA5), 4088 (SMAD3), 4089 (SMAD4), 4691 (NCL), 472 (ATM), 4790 (NFKB1), 51741 (WWOX), 5290 (PIK3CA), 5371 (PML), 5566 (PRKACA), 5728 (PTEN), 5903 (RANBP2), 5925 (RB1), 596 (), 6635 (SNRPE), 6714 (…
osteochondrodysplasias	1280, 1297, 1298, 1299, 1311, 2033, 207, 2254, 2260, 2316, 2353, 25, 2885, 351, 4088, 4313, 5295, 5451, 5578, 5594, 5663, 5781, 6452, 65125, 6667, 6714, 6772, 7040, 7046, 7316, 7534, 8517, 860	1280, 1297, 1298, 1299, 1311, 2316, 7040	1280 (COL2A1), 1297 (COL9A1), 1298 (), 1299 (COL9A3), 1311 (COMP), 2033 (EP300), 207 (AKT1), 2254 (), 2260 (FGFR1), 2316 (FLNA), 2353 (Fos), 25 (ABL1), 2885 (GRB2), 351 (app), 4088 (SMAD3), 4313 (MMP2), 5295 (PIK3R1), 5451 (POU2F1), 5578 (PRKCA), 5594 (MAPK1), 5663 (PSEN1), 5781 (PTPN11), 6452 (SH3BP2), 65125 (WNK1), 6667 (SP1), 6714 (SRC), 6772 (STAT1), 7040 (TGFB1), 7046 (TGFBR1), 7316 (UBC), 7…
nephritis	3060, 3117, 3118, 3119, 55183, 55791, 6456, 7088, 9094	3117, 3118, 3119	3060 (), 3117 (HLA-DQA1), 3118 (), 3119 (HLA-DQB1), 55183 (RIF1), 55791 (), 6456 (), 7088 (), 9094 (UNC119)
amino acid metabolism, inborn errors	1629, 1738, 25, 2639, 2653, 27034, 2731, 275, 2885, 28976, 3329, 34, 35, 351, 36, 387082, 4609, 5295, 5578, 5579, 5663, 5781, 593, 594, 6667, 6714, 6772, 6777, 7020, 7534	1629, 1738, 2639, 2653, 27034, 2731, 275, 28976, 34, 35, 36, 593, 594	1629 (), 1738 (), 25 (ABL1), 2639 (GCDH), 2653 (), 27034 (), 2731 (), 275 (AMT), 2885 (GRB2), 28976 (), 3329 (HSPD1), 34 (), 35 (), 351 (app), 36 (ACADSB), 387082 (), 4609 (MYC), 5295 (PIK3R1), 5578 (PRKCA), 5579 (PRKCB), 5663 (PSEN1), 5781 (PTPN11), 593 (), 594 (BCKDHB), 6667 (SP1), 6714 (SRC), 6772 (STAT1), 6777 (STAT5B), 7020 (TFAP2A), 7534 (YWHAZ)
neuroendocrine tumors	1017, 1019, 1029, 1050, 11236, 1387, 1398, 1499, 1655, 2033, 2034, 2064, 207, 2099, 2130, 4088, 4691, 472, 4869, 5979, 6598, 672, 675, 6774, 7428, 7704	1019, 1029, 472, 6598, 7428	1017 (CDK2), 1019 (Cdk4), 1029 (), 1050 (), 11236 (), 1387 (CREBBP), 1398 (CRK), 1499 (CTNNB1), 1655 (DDX5), 2033 (EP300), 2034 (EPAS1), 2064 (ERBB2), 207 (AKT1), 2099 (ESR1), 2130 (EWSR1), 4088 (SMAD3), 4691 (NCL), 472 (ATM), 4869 (NPM1), 5979 (RET), 6598 (SMARCB1), 672 (BRCA1), 675 (), 6774 (STAT3), 7428 (), 7704 (ZBTB16)
neoplasms, germ cell and embryonal	1017, 1019, 1029, 1050, 11236, 1387, 1398, 1499, 1655, 2010, 2033, 2034, 207, 2099, 238, 25, 2521, 3106, 3309, 3312, 3630, 4066, 4088, 4089, 4137, 4691, 472, 4869, 5159, 5347, 5371, 5468, 5566, 5621, 5728, 5781, 580, 5925, 6598, 675, 6774, 6794, 6886, 7157, 7428, 7517, 7704, 7994	1019, 1029, 472, 5468, 5728, 580, 5925, 6598, 675, 6794, 7428, 7517	1017 (CDK2), 1019 (Cdk4), 1029 (), 1050 (), 11236 (), 1387 (CREBBP), 1398 (CRK), 1499 (CTNNB1), 1655 (DDX5), 2010 (), 2033 (EP300), 2034 (EPAS1), 207 (AKT1), 2099 (ESR1), 238 (ALK), 25 (ABL1), 2521 (FUS), 3106 (HLA-B), 3309 (HSPA5), 3312 (HSPA8), 3630 (), 4066 (), 4088 (SMAD3), 4089 (SMAD4), 4137 (), 4691 (NCL), 472 (ATM), 4869 (NPM1), 5159 (PDGFRB), 5347 (PLK1), 5371 (PML), 5468 (PPARG), 5566 (P…
connective tissue diseases	10318, 10320, 1387, 1398, 1655, 1656, 167826, 1956, 1997, 2033, 207, 2099, 2353, 25, 259197, 26191, 2885, 3092, 3106, 3119, 3309, 3312, 3329, 3559, 3643, 3717, 3845, 4088, 4089, 4282, 4691, 4790, 4869, 4893, 5211, 5295, 5479, 5594, 57176, 5728, 5781, 5894, 5925, 5966, 613, 6667, 6714, 672, 673, 6772, 6775, 7046, 7128, 7157, 7185, 7316, 7428, 7454, 8517, 861, 865, 867, 90355, 919, 920, 9474, 958	10318, 10320, 1656, 167826, 1997, 259197, 26191, 3092, 3106, 3309, 3559, 3845, 4282, 4893, 5211, 5479, 57176, 5894, 5966, 673, 6775, 7128, 7185, 90355, 919, 9474, 958	10318 (TNIP1), 10320 (IKZF1), 1387 (CREBBP), 1398 (CRK), 1655 (DDX5), 1656 (DDX6), 167826 (), 1956 (EGFR), 1997 (ELF1), 2033 (EP300), 207 (AKT1), 2099 (ESR1), 2353 (Fos), 25 (ABL1), 259197 (), 26191 (), 2885 (GRB2), 3092 (Hip1), 3106 (HLA-B), 3119 (HLA-DQB1), 3309 (HSPA5), 3312 (HSPA8), 3329 (HSPD1), 3559 (), 3643 (INSR), 3717 (JAK2), 3845 (KRAS), 4088 (SMAD3), 4089 (SMAD4), 4282 (), 4691 (NCL), …
leukemia, myeloid	1017, 1029, 10499, 1387, 1398, 1655, 1956, 2000, 2033, 207, 2099, 2122, 238, 25, 2885, 3106, 3205, 324, 3312, 3717, 3815, 3932, 4005, 4088, 4089, 4330, 4691, 472, 4869, 4928, 5159, 5371, 5566, 5594, 5781, 5914, 5925, 596, 613, 64324, 6667, 672, 675, 6774, 7157, 7454, 7704, 7994, 8517, 8522, 861, 862, 865, 867	10499, 1387, 2000, 2033, 2122, 25, 3205, 3717, 3815, 4330, 4928, 5159, 5371, 5781, 5914, 613, 64324, 7704, 7994, 8522, 861, 862, 865, 867	1017 (CDK2), 1029 (), 10499 (NCOA2), 1387 (CREBBP), 1398 (CRK), 1655 (DDX5), 1956 (EGFR), 2000 (), 2033 (EP300), 207 (AKT1), 2099 (ESR1), 2122 (MECOM), 238 (ALK), 25 (ABL1), 2885 (GRB2), 3106 (HLA-B), 3205 (HOXA9), 324 (APC), 3312 (HSPA8), 3717 (JAK2), 3815 (), 3932 (LCK), 4005 (LMO2), 4088 (SMAD3), 4089 (SMAD4), 4330 (), 4691 (NCL), 472 (ATM), 4869 (NPM1), 4928 (NUP98), 5159 (PDGFRB), 5371 (PML)…
kidney neoplasms	1017, 1029, 11236, 1387, 1499, 1655, 1956, 2033, 2034, 2099, 238, 25, 2885, 324, 3312, 4088, 4089, 4691, 472, 4790, 4869, 5566, 5781, 5925, 6667, 6670, 6714, 672, 6774, 7185, 7428, 861, 867	11236, 2034, 7428	1017 (CDK2), 1029 (), 11236 (), 1387 (CREBBP), 1499 (CTNNB1), 1655 (DDX5), 1956 (EGFR), 2033 (EP300), 2034 (EPAS1), 2099 (ESR1), 238 (ALK), 25 (ABL1), 2885 (GRB2), 324 (APC), 3312 (HSPA8), 4088 (SMAD3), 4089 (SMAD4), 4691 (NCL), 472 (ATM), 4790 (NFKB1), 4869 (NPM1), 5566 (PRKACA), 5781 (PTPN11), 5925 (RB1), 6667 (SP1), 6670 (SP3), 6714 (SRC), 672 (BRCA1), 6774 (STAT3), 7185 (), 7428 (), 861 (RUNX…
arthritis	100507436, 1017, 1019, 10758, 1398, 1499, 1655, 167826, 1956, 2033, 25, 2547, 3106, 3107, 3118, 3119, 324, 3309, 3312, 3559, 3630, 3837, 4005, 4049, 4055, 4088, 4089, 4311, 4691, 4790, 4869, 5290, 5566, 5728, 5781, 5966, 6187, 633, 6446, 6667, 6774, 6775, 7124, 7128, 7157, 7185, 7369, 7428, 867, 90355, 920, 958	100507436, 10758, 167826, 3107, 3309, 3559, 4049, 4055, 5966, 6446, 6775, 7124, 7128, 7185, 7369, 90355, 958	100507436 (MICA), 1017 (CDK2), 1019 (Cdk4), 10758 (), 1398 (CRK), 1499 (CTNNB1), 1655 (DDX5), 167826 (), 1956 (EGFR), 2033 (EP300), 25 (ABL1), 2547 (), 3106 (HLA-B), 3107 (HLA-C), 3118 (), 3119 (HLA-DQB1), 324 (APC), 3309 (HSPA5), 3312 (HSPA8), 3559 (), 3630 (), 3837 (KPNB1), 4005 (LMO2), 4049 (), 4055 (LTBR), 4088 (SMAD3), 4089 (SMAD4), 4311 (), 4691 (NCL), 4790 (NFKB1), 4869 (NPM1), 5290 (PIK3C…
leukemia	10006, 1017, 10215, 1029, 10499, 1050, 1387, 1398, 1499, 153090, 1655, 2000, 2033, 2034, 2060, 207, 2078, 2099, 2122, 2309, 2353, 238, 25, 2521, 2885, 29844, 3106, 3119, 3131, 3205, 3309, 3312, 3662, 3717, 3815, 3845, 3932, 4004, 4005, 4066, 4089, 4297, 4303, 4330, 4609, 4683, 4691, 472, 4790, 4791, 4869, 4893, 4928, 5079, 5087, 5159, 5371, 5566, 5781, 5914, 5925, 596, 602, 604, 613, 6176, 64324,…	10006, 10215, 10499, 1387, 153090, 2000, 2033, 2060, 2078, 2122, 2309, 25, 2521, 29844, 3131, 3205, 3662, 3717, 3815, 3845, 3932, 4004, 4005, 4066, 4297, 4303, 4330, 4609, 4683, 472, 4791, 4869, 4893, 4928, 5079, 5087, 5159, 5371, 5781, 5914, 596, 602, 604, 613, 6176, 64324, 6886, 6887, 6929, 694, 7704, 7994, 8178, 8522, 861, 862, 8626, 865, 867	10006 (ABI1), 1017 (CDK2), 10215 (), 1029 (), 10499 (NCOA2), 1050 (), 1387 (CREBBP), 1398 (CRK), 1499 (CTNNB1), 153090 (DAB2IP), 1655 (DDX5), 2000 (), 2033 (EP300), 2034 (EPAS1), 2060 (EPS15), 207 (AKT1), 2078 (ERG), 2099 (ESR1), 2122 (MECOM), 2309 (FOXO3), 2353 (Fos), 238 (ALK), 25 (ABL1), 2521 (FUS), 2885 (GRB2), 29844 (), 3106 (HLA-B), 3119 (HLA-DQB1), 3131 (), 3205 (HOXA9), 3309 (HSPA5), 3312…
brain diseases	1017, 10228, 1029, 10399, 10452, 11277, 1191, 120892, 1282, 1387, 1495, 1660, 1822, 1861, 1956, 2033, 207, 215, 2260, 2316, 2353, 25, 2534, 2554, 2562, 2563, 2566, 26058, 2670, 2690, 27429, 2885, 2896, 2934, 3064, 3106, 3198, 3242, 3309, 3329, 348, 351, 3643, 367, 3708, 387082, 3897, 4035, 4088, 4137, 4313, 4609, 4691, 472, 4744, 4854, 4905, 5053, 5071, 5080, 5092, 5189, 5190, 5191, 5192, 5193, 5…	10228, 10452, 11277, 1191, 120892, 1282, 1495, 1822, 1861, 215, 2554, 2562, 2563, 2566, 26058, 2670, 27429, 2896, 2934, 3064, 3198, 3242, 348, 351, 3708, 3897, 4035, 4137, 472, 4854, 4905, 5053, 5071, 5080, 5092, 5189, 5190, 5191, 5192, 5193, 5194, 5195, 5264, 54840, 55212, 55670, 55775, 5582, 5583, 5621, 5663, 5664, 5824, 5828, 583, 5830, 585, 5860, 5932, 65018, 65125, 6622, 6658, 6898, 6908, 70…	1017 (CDK2), 10228 (STX6), 1029 (), 10399 (GNB2L1), 10452 (TOMM40), 11277 (), 1191 (CLU), 120892 (), 1282 (COL4A1), 1387 (CREBBP), 1495 (CTNNA1), 1660 (), 1822 (ATN1), 1861 (TOR1A), 1956 (EGFR), 2033 (EP300), 207 (AKT1), 215 (), 2260 (FGFR1), 2316 (FLNA), 2353 (Fos), 25 (ABL1), 2534 (FYN), 2554 (), 2562 (GABRB3), 2563 (), 2566 (), 26058 (GIGYF2), 2670 (GFAP), 2690 (), 27429 (HTRA2), 2885 (GRB2), …
carcinoma	1017, 1029, 1050, 11236, 1387, 1398, 1499, 1655, 1956, 2033, 2034, 207, 2099, 2130, 238, 25, 2547, 2885, 3172, 324, 3265, 3309, 3621, 4088, 4089, 4092, 4691, 472, 4790, 4869, 5159, 5290, 5371, 5566, 5594, 5728, 5781, 5925, 596, 6667, 6714, 672, 675, 6774, 7157, 7175, 7185, 7428, 7704, 8312, 8795, 999	11236, 2034, 324, 3265, 3621, 5290, 5728, 7157, 7175, 7428, 8312, 8795	1017 (CDK2), 1029 (), 1050 (), 11236 (), 1387 (CREBBP), 1398 (CRK), 1499 (CTNNB1), 1655 (DDX5), 1956 (EGFR), 2033 (EP300), 2034 (EPAS1), 207 (AKT1), 2099 (ESR1), 2130 (EWSR1), 238 (ALK), 25 (ABL1), 2547 (), 2885 (GRB2), 3172 (), 324 (APC), 3265 (), 3309 (HSPA5), 3621 (ING1), 4088 (SMAD3), 4089 (SMAD4), 4092 (), 4691 (NCL), 472 (ATM), 4790 (NFKB1), 4869 (NPM1), 5159 (PDGFRB), 5290 (PIK3CA), 5371 (…
urologic diseases	1398, 1499, 1729, 2130, 23607, 26986, 30011, 3117, 3172, 324, 333, 3481, 367, 4089, 4233, 4292, 4437, 4627, 4760, 4841, 4868, 5076, 51422, 525, 5310, 5311, 5314, 5583, 5800, 595, 6262, 6421, 6456, 65125, 6654, 6744, 7030, 7132, 7466, 7490, 760, 7827, 81, 860, 8661, 867, 8671, 898, 9094, 988, 999	1729, 23607, 30011, 4233, 4627, 4868, 51422, 525, 5310, 5311, 5314, 5800, 6262, 65125, 6744, 7030, 7466, 7827, 81, 8661	1398 (CRK), 1499 (CTNNB1), 1729 (DIAPH1), 2130 (EWSR1), 23607 (CD2AP), 26986 (PABPC1), 30011 (SH3KBP1), 3117 (HLA-DQA1), 3172 (), 324 (APC), 333 (APLP1), 3481 (IGF2), 367 (AR), 4089 (SMAD4), 4233 (MET), 4292 (Mlh1), 4437 (), 4627 (MYH9), 4760 (), 4841 (), 4868 (), 5076 (), 51422 (PRKAG2), 525 (), 5310 (), 5311 (PKD2), 5314 (), 5583 (PRKCH), 5800 (), 595 (CCND1), 6262 (RYR2), 6421 (SFPQ), 6456 (),…
anemia, hemolytic	10006, 1017, 1029, 2035, 2038, 2057, 2623, 286, 3674, 3684, 3685, 4005, 50943, 5966, 64375, 6521, 6667, 6708, 6710, 6774, 6886, 6929, 7332, 7428	2035, 2038, 2623, 286, 6521, 6708, 6710	10006 (ABI1), 1017 (CDK2), 1029 (), 2035 (EPB41), 2038 (), 2057 (EPOR), 2623 (), 286 (), 3674 (), 3684 (), 3685 (ITGAV), 4005 (LMO2), 50943 (), 5966 (), 64375 (), 6521 (), 6667 (SP1), 6708 (SPTA1), 6710 (), 6774 (STAT3), 6886 (), 6929 (TCF3), 7332 (UBE2L3), 7428 ()
colitis, ulcerative	1017, 1050, 1387, 149233, 1499, 1601, 2033, 207, 2099, 2308, 238, 25, 3172, 324, 3586, 3595, 3717, 4088, 4089, 4092, 5159, 5594, 672, 6774, 7048, 7128, 7185, 7297, 8204, 8312, 8764, 999	2308, 3172, 8204, 8764	1017 (CDK2), 1050 (), 1387 (CREBBP), 149233 (), 1499 (CTNNB1), 1601 (DAB2), 2033 (EP300), 207 (AKT1), 2099 (ESR1), 2308 (FOXO1), 238 (ALK), 25 (ABL1), 3172 (), 324 (APC), 3586 (), 3595 (IL12RB2), 3717 (JAK2), 4088 (SMAD3), 4089 (SMAD4), 4092 (), 5159 (PDGFRB), 5594 (MAPK1), 672 (BRCA1), 6774 (STAT3), 7048 (TGFBR2), 7128 (TNFAIP3), 7185 (), 7297 (TYK2), 8204 (), 8312 (), 8764 (TNFRSF14), 999 (CDH1)
nervous system malformations	10399, 1387, 1641, 1778, 1786, 23111, 2316, 2353, 2617, 2885, 3329, 351, 3735, 387082, 4000, 4313, 4487, 4609, 5048, 5295, 54820, 5578, 5579, 5583, 5594, 5621, 5663, 5781, 5894, 65125, 6667, 6714, 6772, 7020, 7316, 7534, 7846, 846, 8517, 860, 9990	1641, 1778, 1786, 23111, 2316, 2617, 3329, 3735, 4000, 5048, 54820, 65125, 7846, 9990	10399 (GNB2L1), 1387 (CREBBP), 1641 (DCX), 1778 (DYNC1H1), 1786 (DNMT1), 23111 (), 2316 (FLNA), 2353 (Fos), 2617 (GARS), 2885 (GRB2), 3329 (HSPD1), 351 (app), 3735 (KARS), 387082 (), 4000 (LMNA), 4313 (MMP2), 4487 (), 4609 (MYC), 5048 (PAFAH1B1), 5295 (PIK3R1), 54820 (NDE1), 5578 (PRKCA), 5579 (PRKCB), 5583 (PRKCH), 5594 (MAPK1), 5621 (PRNP), 5663 (PSEN1), 5781 (PTPN11), 5894 (RAF1), 65125 (WNK1)…
heart diseases	1017, 11155, 1308, 1674, 1756, 182, 1824, 1829, 1832, 1837, 1956, 2099, 22808, 23022, 2316, 23293, 2885, 324, 3728, 3741, 3759, 3781, 3845, 4000, 4088, 4607, 4851, 4869, 4893, 5159, 51778, 5290, 5318, 5566, 55759, 5663, 5664, 5894, 5925, 596, 6331, 6442, 6444, 6640, 6714, 673, 70, 7015, 7112, 7168, 7273, 7414, 84441, 8557, 88	11155, 1308, 1674, 1756, 182, 1824, 1829, 1832, 1837, 22808, 23022, 2316, 3728, 3741, 3759, 3781, 3845, 4000, 4607, 4851, 4893, 51778, 5318, 55759, 5663, 5664, 5894, 6331, 6442, 6444, 6640, 673, 70, 7112, 7273, 7414, 84441, 8557, 88	1017 (CDK2), 11155 (LDB3), 1308 (), 1674 (DES), 1756 (DMD), 182 (JAG1), 1824 (DSC2), 1829 (DSG2), 1832 (DSP), 1837 (DTNA), 1956 (EGFR), 2099 (ESR1), 22808 (MRAS), 23022 (PALLD), 2316 (FLNA), 23293 (SMG6), 2885 (GRB2), 324 (APC), 3728 (JUP), 3741 (), 3759 (), 3781 (), 3845 (KRAS), 4000 (LMNA), 4088 (SMAD3), 4607 (MYBPC3), 4851 (), 4869 (NPM1), 4893 (NRAS), 5159 (PDGFRB), 51778 (MYOZ2), 5290 (PIK3C…
adrenal gland diseases	1499, 1584, 1585, 190, 2516, 269, 3284, 6662	1584, 1585, 190, 2516, 3284	1499 (CTNNB1), 1584 (), 1585 (), 190 (), 2516 (), 269 (), 3284 (), 6662 ()
lymphoma	1017, 1029, 1387, 1398, 1499, 1655, 2033, 207, 2099, 238, 25, 3106, 3119, 3309, 3312, 355, 356, 3702, 3717, 4691, 472, 4790, 4869, 4928, 5371, 5594, 5781, 5925, 596, 613, 6204, 6667, 672, 6774, 7157, 7185, 7428, 7704, 8517, 861, 920	238, 4869	1017 (CDK2), 1029 (), 1387 (CREBBP), 1398 (CRK), 1499 (CTNNB1), 1655 (DDX5), 2033 (EP300), 207 (AKT1), 2099 (ESR1), 238 (ALK), 25 (ABL1), 3106 (HLA-B), 3119 (HLA-DQB1), 3309 (HSPA5), 3312 (HSPA8), 355 (), 356 (), 3702 (), 3717 (JAK2), 4691 (NCL), 472 (ATM), 4790 (NFKB1), 4869 (NPM1), 4928 (NUP98), 5371 (PML), 5594 (MAPK1), 5781 (PTPN11), 5925 (RB1), 596 (), 613 (BCR), 6204 (), 6667 (SP1), 672 (BR…
lymphoma, non-hodgkin	1017, 1029, 1050, 1387, 1398, 1499, 1655, 2033, 207, 2099, 238, 25, 2885, 3106, 3118, 3119, 3309, 3312, 3717, 4088, 4691, 472, 4790, 4869, 5371, 5566, 5594, 5781, 5925, 596, 6667, 6714, 672, 675, 6774, 7157, 7185, 7428, 7704, 8312, 8517, 861, 920	238, 4869	1017 (CDK2), 1029 (), 1050 (), 1387 (CREBBP), 1398 (CRK), 1499 (CTNNB1), 1655 (DDX5), 2033 (EP300), 207 (AKT1), 2099 (ESR1), 238 (ALK), 25 (ABL1), 2885 (GRB2), 3106 (HLA-B), 3118 (), 3119 (HLA-DQB1), 3309 (HSPA5), 3312 (HSPA8), 3717 (JAK2), 4088 (SMAD3), 4691 (NCL), 472 (ATM), 4790 (NFKB1), 4869 (NPM1), 5371 (PML), 5566 (PRKACA), 5594 (MAPK1), 5781 (PTPN11), 5925 (RB1), 596 (), 6667 (SP1), 6714 (…
hyperthyroidism	3117, 3118, 3119, 3630	3118, 3119	3117 (HLA-DQA1), 3118 (), 3119 (HLA-DQB1), 3630 ()
ovarian diseases	1050, 1499, 2033, 2064, 207, 2516, 3265, 3284, 367, 4869, 5290, 5347, 5728, 5781, 672, 675, 79728, 8660, 9862, 999	1499, 2064, 207, 2516, 5290, 672, 675, 999	1050 (), 1499 (CTNNB1), 2033 (EP300), 2064 (ERBB2), 207 (AKT1), 2516 (), 3265 (), 3284 (), 367 (AR), 4869 (NPM1), 5290 (PIK3CA), 5347 (PLK1), 5728 (PTEN), 5781 (PTPN11), 672 (BRCA1), 675 (), 79728 (), 8660 (IRS2), 9862 (MED24), 999 (CDH1)
cerebrovascular disorders	1282, 1499, 1786, 1946, 2043, 22918, 2534, 2566, 2934, 3107, 351, 5583, 5621, 5747, 5764, 5781, 5925, 65125, 677, 7916, 846, 8517, 9445	1282, 2934, 351, 9445	1282 (COL4A1), 1499 (CTNNB1), 1786 (DNMT1), 1946 (), 2043 (EPHA4), 22918 (), 2534 (FYN), 2566 (), 2934 (GSN), 3107 (HLA-C), 351 (app), 5583 (PRKCH), 5621 (PRNP), 5747 (PTK2), 5764 (PTN), 5781 (PTPN11), 5925 (RB1), 65125 (WNK1), 677 (ZFP36L1), 7916 (PRRC2A), 846 (), 8517 (IKBKG), 9445 (ITM2B)
peripheral nervous system diseases	10399, 10919, 1398, 1655, 1786, 1956, 23064, 2318, 23345, 238, 2534, 2547, 26353, 3064, 3106, 3107, 324, 3315, 387082, 4311, 4691, 4747, 5582, 5747, 5781, 58, 5894, 6187, 6908, 7138, 7157, 7534, 8898, 8988, 920, 998	26353, 3315, 4747, 8898, 8988	10399 (GNB2L1), 10919 (EHMT2), 1398 (CRK), 1655 (DDX5), 1786 (DNMT1), 1956 (EGFR), 23064 (SETX), 2318 (), 23345 (SYNE1), 238 (ALK), 2534 (FYN), 2547 (), 26353 (HSPB8), 3064 (HTT), 3106 (HLA-B), 3107 (HLA-C), 324 (APC), 3315 (HSPB1), 387082 (), 4311 (), 4691 (NCL), 4747 (NEFL), 5582 (), 5747 (PTK2), 5781 (PTPN11), 58 (ACTA1), 5894 (RAF1), 6187 (), 6908 (), 7138 (TNNT1), 7157 (TP53), 7534 (YWHAZ), …
genital neoplasms, female	1017, 10499, 11200, 1499, 1655, 1956, 1999, 2064, 207, 2547, 2956, 324, 3309, 4292, 4436, 4437, 4683, 472, 4841, 5159, 5290, 5371, 5566, 5728, 5781, 5914, 5925, 595, 6667, 672, 675, 6774, 7157, 8312, 867, 999	1499, 2064, 207, 2956, 4292, 4436, 4437, 5290, 5728, 672, 675, 999	1017 (CDK2), 10499 (NCOA2), 11200 (), 1499 (CTNNB1), 1655 (DDX5), 1956 (EGFR), 1999 (ELF3), 2064 (ERBB2), 207 (AKT1), 2547 (), 2956 (), 324 (APC), 3309 (HSPA5), 4292 (Mlh1), 4436 (MSH2), 4437 (), 4683 (), 472 (ATM), 4841 (), 5159 (PDGFRB), 5290 (PIK3CA), 5371 (PML), 5566 (PRKACA), 5728 (PTEN), 5781 (PTPN11), 5914 (RARA), 5925 (RB1), 595 (CCND1), 6667 (SP1), 672 (BRCA1), 675 (), 6774 (STAT3), 7157…
retinal dystrophies	1660, 25, 2534, 2885, 2978, 2979, 3000, 4690, 5145, 5146, 5148, 5149, 5158, 6193, 801, 8517, 998	2978, 2979, 3000, 5145, 5146, 5148, 5149, 5158	1660 (), 25 (ABL1), 2534 (FYN), 2885 (GRB2), 2978 (), 2979 (), 3000 (), 4690 (), 5145 (), 5146 (), 5148 (), 5149 (), 5158 (PDE6B), 6193 (RPS5), 801 (CALM3), 8517 (IKBKG), 998 (CDC42)
myocardial ischemia	23293, 6714, 7015	23293, 7015	23293 (SMG6), 6714 (SRC), 7015 ()
precursor cell lymphoblastic leukemia-lymphoma	1017, 1050, 1387, 1398, 1499, 1956, 2033, 207, 2099, 2353, 238, 25, 2547, 2885, 29844, 324, 3312, 3630, 3717, 4004, 4005, 4066, 4088, 4089, 4691, 472, 4790, 5079, 5087, 5159, 5290, 5451, 5566, 5594, 5728, 5781, 5925, 596, 6667, 6714, 672, 6774, 6886, 6887, 6929, 7157, 7316, 7534, 8178, 8517, 861, 867	29844, 4004, 4005, 4066, 5079, 5087, 6886, 6887, 6929, 8178, 861	1017 (CDK2), 1050 (), 1387 (CREBBP), 1398 (CRK), 1499 (CTNNB1), 1956 (EGFR), 2033 (EP300), 207 (AKT1), 2099 (ESR1), 2353 (Fos), 238 (ALK), 25 (ABL1), 2547 (), 2885 (GRB2), 29844 (), 324 (APC), 3312 (HSPA8), 3630 (), 3717 (JAK2), 4004 (LMO1), 4005 (LMO2), 4066 (), 4088 (SMAD3), 4089 (SMAD4), 4691 (NCL), 472 (ATM), 4790 (NFKB1), 5079 (PAX5), 5087 (PBX1), 5159 (PDGFRB), 5290 (PIK3CA), 5451 (POU2F1),…
retinal diseases	10877, 1660, 25, 2534, 2885, 3000, 3075, 3078, 3426, 4690, 5148, 6193, 629, 717, 718, 801, 81494, 8517, 998	10877, 3075, 3078, 3426, 629, 717, 718, 81494	10877 (), 1660 (), 25 (ABL1), 2534 (FYN), 2885 (GRB2), 3000 (), 3075 (CFH), 3078 (), 3426 (), 4690 (), 5148 (), 6193 (RPS5), 629 (CFB), 717 (C2), 718 (C3), 801 (CALM3), 81494 (), 8517 (IKBKG), 998 (CDC42)
liver cirrhosis	3118, 3119, 3630, 920	3118, 3119	3118 (), 3119 (HLA-DQB1), 3630 (), 920 (CD4)
coronary artery disease	23293, 6714, 7015	23293, 7015	23293 (SMG6), 6714 (SRC), 7015 ()
carotid artery diseases	1946, 2043, 25, 2534, 6714, 8517	1946, 2043	1946 (), 2043 (EPHA4), 25 (ABL1), 2534 (FYN), 6714 (SRC), 8517 (IKBKG)
